# Supplementary material for: A Methodology for Cancer Therapeutics by Systems Pharmacology-Based Analysis: A Case Study on Breast Cancer-Related Traditional Chinese Medicines
Source: PLoS One. 2017 Jan 9;12(1):e0169363. doi: 10.1371/journal.pone.0169363 (PMC5222515; doi:10.1371/journal.pone.0169363)
Supplement: S1 Table — (XLSX) [file pone.0169363.s001.xlsx]

## Sheet: ALL
Molecule_Name	Name	UniProt ID	Gene Name	SVM_SCORE	RF_SCORE
BJ05	Vascular endothelial growth factor receptor 2	P35968	KDR	0.95704	0.7
BJ06	Vascular endothelial growth factor receptor 2	P35968	KDR	0.95694	0.704
BJ08	Vascular endothelial growth factor receptor 2	P35968	KDR	0.957011	0.7
SC02	Vascular endothelial growth factor receptor 2	P35968	KDR	0.941846	0.714
BZ05	Sodium-dependent serotonin transporter	P31645	SLC6A4	0.886494	0.706
DS05	Sodium-dependent serotonin transporter	P31645	SLC6A4	0.92132	0.702
DS13	Sodium-dependent serotonin transporter	P31645	SLC6A4	0.908925	0.704
DS15	Sodium-dependent serotonin transporter	P31645	SLC6A4	0.900615	0.704
DS17	Sodium-dependent serotonin transporter	P31645	SLC6A4	0.916726	0.702
DS23	Sodium-dependent serotonin transporter	P31645	SLC6A4	0.908909	0.7
SC05	Sodium-dependent serotonin transporter	P31645	SLC6A4	0.811695	0.708
DS23	Sodium-dependent noradrenaline transporter	P23975	SLC6A2	0.901802	0.7
JH01	Sodium-dependent noradrenaline transporter	P23975	SLC6A2	0.867994	0.748
JH02	Sodium-dependent noradrenaline transporter	P23975	SLC6A2	0.867623	0.744
MD05	Sodium-dependent noradrenaline transporter	P23975	SLC6A2	0.858869	0.704
SC05	Sodium-dependent noradrenaline transporter	P23975	SLC6A2	0.84316	0.732
WZ01	Sodium-dependent noradrenaline transporter	P23975	SLC6A2	0.951172	0.706
WZ02	Sodium-dependent noradrenaline transporter	P23975	SLC6A2	0.94123	0.71
WZ03	Sodium-dependent noradrenaline transporter	P23975	SLC6A2	0.931889	0.716
BZ05	Sodium-dependent dopamine transporter	Q01959	SLC6A3	0.853293	0.706
DS05	Sodium-dependent dopamine transporter	Q01959	SLC6A3	0.897151	0.704
DS23	Sodium-dependent dopamine transporter	Q01959	SLC6A3	0.874715	0.706
JH01	Sodium-dependent dopamine transporter	Q01959	SLC6A3	0.865386	0.702
MD05	Sodium-dependent dopamine transporter	Q01959	SLC6A3	0.858857	0.72
SC05	Sodium-dependent dopamine transporter	Q01959	SLC6A3	0.814714	0.726
AY06	Serine/threonine-protein kinase Chk1	O14757	CHEK1	0.932997	0.712
BJ05	Serine/threonine-protein kinase Chk1	O14757	CHEK1	0.953293	0.708
BL03	Serine/threonine-protein kinase Chk1	O14757	CHEK1	0.931034	0.702
DS02	Serine/threonine-protein kinase Chk1	O14757	CHEK1	0.947367	0.716
DS03	Serine/threonine-protein kinase Chk1	O14757	CHEK1	0.890467	0.726
DS04	Serine/threonine-protein kinase Chk1	O14757	CHEK1	0.902056	0.736
DS05	Serine/threonine-protein kinase Chk1	O14757	CHEK1	0.940252	0.702
DS07	Serine/threonine-protein kinase Chk1	O14757	CHEK1	0.923687	0.718
DS08	Serine/threonine-protein kinase Chk1	O14757	CHEK1	0.94783	0.71
DS09	Serine/threonine-protein kinase Chk1	O14757	CHEK1	0.922082	0.722
DS11	Serine/threonine-protein kinase Chk1	O14757	CHEK1	0.922522	0.718
DS14	Serine/threonine-protein kinase Chk1	O14757	CHEK1	0.915744	0.7
DS15	Serine/threonine-protein kinase Chk1	O14757	CHEK1	0.957512	0.716
DS16	Serine/threonine-protein kinase Chk1	O14757	CHEK1	0.954934	0.714
DS19	Serine/threonine-protein kinase Chk1	O14757	CHEK1	0.931204	0.722
DS20	Serine/threonine-protein kinase Chk1	O14757	CHEK1	0.94354	0.71
DS21	Serine/threonine-protein kinase Chk1	O14757	CHEK1	0.938202	0.728
DS25	Serine/threonine-protein kinase Chk1	O14757	CHEK1	0.935759	0.708
DS29	Serine/threonine-protein kinase Chk1	O14757	CHEK1	0.939992	0.706
DS30	Serine/threonine-protein kinase Chk1	O14757	CHEK1	0.921603	0.714
DS31	Serine/threonine-protein kinase Chk1	O14757	CHEK1	0.950614	0.722
DS32	Serine/threonine-protein kinase Chk1	O14757	CHEK1	0.933611	0.722
FJ02	Serine/threonine-protein kinase Chk1	O14757	CHEK1	0.895838	0.7
JH07	Serine/threonine-protein kinase Chk1	O14757	CHEK1	0.812504	0.71
MT01	Serine/threonine-protein kinase Chk1	O14757	CHEK1	0.82032	0.722
MT02	Serine/threonine-protein kinase Chk1	O14757	CHEK1	0.93467	0.702
SC08	Serine/threonine-protein kinase Chk1	O14757	CHEK1	0.915876	0.722
TK02	Serine/threonine-protein kinase Chk1	O14757	CHEK1	0.952059	0.734
TK03	Serine/threonine-protein kinase Chk1	O14757	CHEK1	0.952447	0.732
YC04	Serine/threonine-protein kinase Chk1	O14757	CHEK1	0.939607	0.704
YC05	Serine/threonine-protein kinase Chk1	O14757	CHEK1	0.941035	0.704
YC06	Serine/threonine-protein kinase Chk1	O14757	CHEK1	0.926464	0.708
YC08	Serine/threonine-protein kinase Chk1	O14757	CHEK1	0.912993	0.7
BZ05	Retinoic acid receptor RXR-alpha	P19793	RXRA	0.849224	0.738
DS04	Retinoic acid receptor RXR-alpha	P19793	RXRA	0.809411	0.702
DS05	Retinoic acid receptor RXR-alpha	P19793	RXRA	0.948269	0.704
DS07	Retinoic acid receptor RXR-alpha	P19793	RXRA	0.855325	0.7
DS11	Retinoic acid receptor RXR-alpha	P19793	RXRA	0.927447	0.722
DS13	Retinoic acid receptor RXR-alpha	P19793	RXRA	0.918065	0.732
DS14	Retinoic acid receptor RXR-alpha	P19793	RXRA	0.93101	0.726
DS15	Retinoic acid receptor RXR-alpha	P19793	RXRA	0.944683	0.738
DS16	Retinoic acid receptor RXR-alpha	P19793	RXRA	0.94584	0.722
DS17	Retinoic acid receptor RXR-alpha	P19793	RXRA	0.889502	0.704
DS18	Retinoic acid receptor RXR-alpha	P19793	RXRA	0.930924	0.714
DS20	Retinoic acid receptor RXR-alpha	P19793	RXRA	0.860648	0.706
DS21	Retinoic acid receptor RXR-alpha	P19793	RXRA	0.862536	0.72
DS23	Retinoic acid receptor RXR-alpha	P19793	RXRA	0.916906	0.702
DS32	Retinoic acid receptor RXR-alpha	P19793	RXRA	0.860522	0.708
TK02	Retinoic acid receptor RXR-alpha	P19793	RXRA	0.946364	0.708
TK03	Retinoic acid receptor RXR-alpha	P19793	RXRA	0.949969	0.712
WZ01	Retinoic acid receptor RXR-alpha	P19793	RXRA	0.90808	0.7
WZ02	Retinoic acid receptor RXR-alpha	P19793	RXRA	0.901981	0.712
WZ03	Retinoic acid receptor RXR-alpha	P19793	RXRA	0.880474	0.708
WZ09	Retinoic acid receptor RXR-alpha	P19793	RXRA	0.827782	0.71
AY02	Proto-oncogene serine/threonine-protein kinase Pim-1	P11309	PIM1	0.847259	0.736
AY03	Proto-oncogene serine/threonine-protein kinase Pim-1	P11309	PIM1	0.830406	0.724
AY04	Proto-oncogene serine/threonine-protein kinase Pim-1	P11309	PIM1	0.808074	0.718
AY05	Proto-oncogene serine/threonine-protein kinase Pim-1	P11309	PIM1	0.864833	0.734
AY06	Proto-oncogene serine/threonine-protein kinase Pim-1	P11309	PIM1	0.892411	0.734
BJ01	Proto-oncogene serine/threonine-protein kinase Pim-1	P11309	PIM1	0.847142	0.714
BJ02	Proto-oncogene serine/threonine-protein kinase Pim-1	P11309	PIM1	0.825159	0.726
BJ04	Proto-oncogene serine/threonine-protein kinase Pim-1	P11309	PIM1	0.90814	0.73
BJ05	Proto-oncogene serine/threonine-protein kinase Pim-1	P11309	PIM1	0.917445	0.742
BJ06	Proto-oncogene serine/threonine-protein kinase Pim-1	P11309	PIM1	0.910875	0.73
BJ07	Proto-oncogene serine/threonine-protein kinase Pim-1	P11309	PIM1	0.911555	0.736
BJ08	Proto-oncogene serine/threonine-protein kinase Pim-1	P11309	PIM1	0.909743	0.726
BL03	Proto-oncogene serine/threonine-protein kinase Pim-1	P11309	PIM1	0.917284	0.746
BL04	Proto-oncogene serine/threonine-protein kinase Pim-1	P11309	PIM1	0.82171	0.734
DS02	Proto-oncogene serine/threonine-protein kinase Pim-1	P11309	PIM1	0.87864	0.742
DS03	Proto-oncogene serine/threonine-protein kinase Pim-1	P11309	PIM1	0.807493	0.73
DS04	Proto-oncogene serine/threonine-protein kinase Pim-1	P11309	PIM1	0.859678	0.754
DS05	Proto-oncogene serine/threonine-protein kinase Pim-1	P11309	PIM1	0.929863	0.716
DS07	Proto-oncogene serine/threonine-protein kinase Pim-1	P11309	PIM1	0.883989	0.756
DS08	Proto-oncogene serine/threonine-protein kinase Pim-1	P11309	PIM1	0.884651	0.75
DS09	Proto-oncogene serine/threonine-protein kinase Pim-1	P11309	PIM1	0.835959	0.746
DS10	Proto-oncogene serine/threonine-protein kinase Pim-1	P11309	PIM1	0.900626	0.716
DS11	Proto-oncogene serine/threonine-protein kinase Pim-1	P11309	PIM1	0.935507	0.774
DS12	Proto-oncogene serine/threonine-protein kinase Pim-1	P11309	PIM1	0.910566	0.712
DS13	Proto-oncogene serine/threonine-protein kinase Pim-1	P11309	PIM1	0.922521	0.718
DS14	Proto-oncogene serine/threonine-protein kinase Pim-1	P11309	PIM1	0.893012	0.72
DS15	Proto-oncogene serine/threonine-protein kinase Pim-1	P11309	PIM1	0.949891	0.74
DS16	Proto-oncogene serine/threonine-protein kinase Pim-1	P11309	PIM1	0.95329	0.748
DS17	Proto-oncogene serine/threonine-protein kinase Pim-1	P11309	PIM1	0.855638	0.712
DS18	Proto-oncogene serine/threonine-protein kinase Pim-1	P11309	PIM1	0.907769	0.716
DS19	Proto-oncogene serine/threonine-protein kinase Pim-1	P11309	PIM1	0.855367	0.762
DS20	Proto-oncogene serine/threonine-protein kinase Pim-1	P11309	PIM1	0.869865	0.724
DS21	Proto-oncogene serine/threonine-protein kinase Pim-1	P11309	PIM1	0.891823	0.746
DS23	Proto-oncogene serine/threonine-protein kinase Pim-1	P11309	PIM1	0.896673	0.706
DS24	Proto-oncogene serine/threonine-protein kinase Pim-1	P11309	PIM1	0.911745	0.732
DS25	Proto-oncogene serine/threonine-protein kinase Pim-1	P11309	PIM1	0.891316	0.734
DS27	Proto-oncogene serine/threonine-protein kinase Pim-1	P11309	PIM1	0.865529	0.718
DS28	Proto-oncogene serine/threonine-protein kinase Pim-1	P11309	PIM1	0.862119	0.758
DS29	Proto-oncogene serine/threonine-protein kinase Pim-1	P11309	PIM1	0.870291	0.726
DS30	Proto-oncogene serine/threonine-protein kinase Pim-1	P11309	PIM1	0.851287	0.738
DS31	Proto-oncogene serine/threonine-protein kinase Pim-1	P11309	PIM1	0.95174	0.764
DS32	Proto-oncogene serine/threonine-protein kinase Pim-1	P11309	PIM1	0.888641	0.752
FJ02	Proto-oncogene serine/threonine-protein kinase Pim-1	P11309	PIM1	0.845756	0.728
JH07	Proto-oncogene serine/threonine-protein kinase Pim-1	P11309	PIM1	0.828299	0.704
MD04	Proto-oncogene serine/threonine-protein kinase Pim-1	P11309	PIM1	0.82351	0.734
MT01	Proto-oncogene serine/threonine-protein kinase Pim-1	P11309	PIM1	0.830646	0.736
MT02	Proto-oncogene serine/threonine-protein kinase Pim-1	P11309	PIM1	0.930021	0.75
PP05	Proto-oncogene serine/threonine-protein kinase Pim-1	P11309	PIM1	0.851092	0.702
PP06	Proto-oncogene serine/threonine-protein kinase Pim-1	P11309	PIM1	0.857884	0.728
SC02	Proto-oncogene serine/threonine-protein kinase Pim-1	P11309	PIM1	0.926858	0.736
SC03	Proto-oncogene serine/threonine-protein kinase Pim-1	P11309	PIM1	0.918334	0.706
SC04	Proto-oncogene serine/threonine-protein kinase Pim-1	P11309	PIM1	0.928402	0.742
SC08	Proto-oncogene serine/threonine-protein kinase Pim-1	P11309	PIM1	0.904734	0.722
SZ01	Proto-oncogene serine/threonine-protein kinase Pim-1	P11309	PIM1	0.855125	0.722
SZ03	Proto-oncogene serine/threonine-protein kinase Pim-1	P11309	PIM1	0.874604	0.712
SZ04	Proto-oncogene serine/threonine-protein kinase Pim-1	P11309	PIM1	0.801046	0.704
TK02	Proto-oncogene serine/threonine-protein kinase Pim-1	P11309	PIM1	0.950616	0.748
TK03	Proto-oncogene serine/threonine-protein kinase Pim-1	P11309	PIM1	0.952356	0.744
YC02	Proto-oncogene serine/threonine-protein kinase Pim-1	P11309	PIM1	0.838931	0.708
YC04	Proto-oncogene serine/threonine-protein kinase Pim-1	P11309	PIM1	0.881551	0.732
YC05	Proto-oncogene serine/threonine-protein kinase Pim-1	P11309	PIM1	0.900795	0.73
YC06	Proto-oncogene serine/threonine-protein kinase Pim-1	P11309	PIM1	0.866901	0.754
YC07	Proto-oncogene serine/threonine-protein kinase Pim-1	P11309	PIM1	0.871856	0.752
YC08	Proto-oncogene serine/threonine-protein kinase Pim-1	P11309	PIM1	0.860198	0.738
ZJ01	Proto-oncogene serine/threonine-protein kinase Pim-1	P11309	PIM1	0.855125	0.722
ZJ02	Proto-oncogene serine/threonine-protein kinase Pim-1	P11309	PIM1	0.825014	0.73
ZJ03	Proto-oncogene serine/threonine-protein kinase Pim-1	P11309	PIM1	0.8759	0.72
ZJ04	Proto-oncogene serine/threonine-protein kinase Pim-1	P11309	PIM1	0.856669	0.746
AY02	Prostaglandin G/H synthase 2	P35354	PTGS2	0.940487	0.822
AY03	Prostaglandin G/H synthase 2	P35354	PTGS2	0.935781	0.808
AY04	Prostaglandin G/H synthase 2	P35354	PTGS2	0.927325	0.814
AY05	Prostaglandin G/H synthase 2	P35354	PTGS2	0.913595	0.802
AY06	Prostaglandin G/H synthase 2	P35354	PTGS2	0.91568	0.794
BH02	Prostaglandin G/H synthase 2	P35354	PTGS2	0.862971	0.768
BH04	Prostaglandin G/H synthase 2	P35354	PTGS2	0.941442	0.788
BJ01	Prostaglandin G/H synthase 2	P35354	PTGS2	0.941643	0.818
BJ02	Prostaglandin G/H synthase 2	P35354	PTGS2	0.883282	0.702
BJ04	Prostaglandin G/H synthase 2	P35354	PTGS2	0.939497	0.764
BJ05	Prostaglandin G/H synthase 2	P35354	PTGS2	0.938712	0.77
BJ06	Prostaglandin G/H synthase 2	P35354	PTGS2	0.93952	0.762
BJ07	Prostaglandin G/H synthase 2	P35354	PTGS2	0.937766	0.758
BJ08	Prostaglandin G/H synthase 2	P35354	PTGS2	0.93874	0.738
BL01	Prostaglandin G/H synthase 2	P35354	PTGS2	0.908997	0.842
BL03	Prostaglandin G/H synthase 2	P35354	PTGS2	0.939663	0.786
BL04	Prostaglandin G/H synthase 2	P35354	PTGS2	0.924176	0.802
BL05	Prostaglandin G/H synthase 2	P35354	PTGS2	0.874104	0.794
BZ04	Prostaglandin G/H synthase 2	P35354	PTGS2	0.906465	0.776
BZ05	Prostaglandin G/H synthase 2	P35354	PTGS2	0.868891	0.804
DS01	Prostaglandin G/H synthase 2	P35354	PTGS2	0.874524	0.794
DS02	Prostaglandin G/H synthase 2	P35354	PTGS2	0.872262	0.822
DS04	Prostaglandin G/H synthase 2	P35354	PTGS2	0.84035	0.842
DS05	Prostaglandin G/H synthase 2	P35354	PTGS2	0.948885	0.822
DS06	Prostaglandin G/H synthase 2	P35354	PTGS2	0.862274	0.73
DS07	Prostaglandin G/H synthase 2	P35354	PTGS2	0.843543	0.834
DS08	Prostaglandin G/H synthase 2	P35354	PTGS2	0.888362	0.812
DS09	Prostaglandin G/H synthase 2	P35354	PTGS2	0.84688	0.806
DS10	Prostaglandin G/H synthase 2	P35354	PTGS2	0.924681	0.752
DS11	Prostaglandin G/H synthase 2	P35354	PTGS2	0.941506	0.806
DS12	Prostaglandin G/H synthase 2	P35354	PTGS2	0.918048	0.806
DS13	Prostaglandin G/H synthase 2	P35354	PTGS2	0.918696	0.826
DS14	Prostaglandin G/H synthase 2	P35354	PTGS2	0.905804	0.806
DS15	Prostaglandin G/H synthase 2	P35354	PTGS2	0.957583	0.846
DS16	Prostaglandin G/H synthase 2	P35354	PTGS2	0.957422	0.842
DS17	Prostaglandin G/H synthase 2	P35354	PTGS2	0.870748	0.814
DS18	Prostaglandin G/H synthase 2	P35354	PTGS2	0.917938	0.806
DS19	Prostaglandin G/H synthase 2	P35354	PTGS2	0.854669	0.802
DS20	Prostaglandin G/H synthase 2	P35354	PTGS2	0.86233	0.81
DS21	Prostaglandin G/H synthase 2	P35354	PTGS2	0.867328	0.838
DS22	Prostaglandin G/H synthase 2	P35354	PTGS2	0.908743	0.77
DS23	Prostaglandin G/H synthase 2	P35354	PTGS2	0.887918	0.824
DS24	Prostaglandin G/H synthase 2	P35354	PTGS2	0.913715	0.784
DS25	Prostaglandin G/H synthase 2	P35354	PTGS2	0.949669	0.806
DS26	Prostaglandin G/H synthase 2	P35354	PTGS2	0.878956	0.77
DS27	Prostaglandin G/H synthase 2	P35354	PTGS2	0.938008	0.808
DS28	Prostaglandin G/H synthase 2	P35354	PTGS2	0.872685	0.798
DS29	Prostaglandin G/H synthase 2	P35354	PTGS2	0.862746	0.806
DS30	Prostaglandin G/H synthase 2	P35354	PTGS2	0.846622	0.796
DS31	Prostaglandin G/H synthase 2	P35354	PTGS2	0.953967	0.84
DS32	Prostaglandin G/H synthase 2	P35354	PTGS2	0.861856	0.836
FJ02	Prostaglandin G/H synthase 2	P35354	PTGS2	0.914974	0.802
JH01	Prostaglandin G/H synthase 2	P35354	PTGS2	0.833808	0.764
JH02	Prostaglandin G/H synthase 2	P35354	PTGS2	0.834866	0.772
JH03	Prostaglandin G/H synthase 2	P35354	PTGS2	0.840599	0.74
JH05	Prostaglandin G/H synthase 2	P35354	PTGS2	0.882098	0.78
JH06	Prostaglandin G/H synthase 2	P35354	PTGS2	0.904059	0.784
JH07	Prostaglandin G/H synthase 2	P35354	PTGS2	0.821628	0.778
JH08	Prostaglandin G/H synthase 2	P35354	PTGS2	0.801428	0.758
MD01	Prostaglandin G/H synthase 2	P35354	PTGS2	0.890386	0.782
MD04	Prostaglandin G/H synthase 2	P35354	PTGS2	0.925401	0.804
MD05	Prostaglandin G/H synthase 2	P35354	PTGS2	0.886502	0.844
MT01	Prostaglandin G/H synthase 2	P35354	PTGS2	0.870307	0.792
MT02	Prostaglandin G/H synthase 2	P35354	PTGS2	0.914041	0.78
PP06	Prostaglandin G/H synthase 2	P35354	PTGS2	0.856383	0.7
PP07	Prostaglandin G/H synthase 2	P35354	PTGS2	0.845937	0.738
SC02	Prostaglandin G/H synthase 2	P35354	PTGS2	0.891685	0.74
SC03	Prostaglandin G/H synthase 2	P35354	PTGS2	0.884041	0.72
SC04	Prostaglandin G/H synthase 2	P35354	PTGS2	0.895476	0.728
SC06	Prostaglandin G/H synthase 2	P35354	PTGS2	0.923025	0.722
SC07	Prostaglandin G/H synthase 2	P35354	PTGS2	0.923025	0.722
SC08	Prostaglandin G/H synthase 2	P35354	PTGS2	0.922697	0.786
SY01	Prostaglandin G/H synthase 2	P35354	PTGS2	0.890386	0.782
SY04	Prostaglandin G/H synthase 2	P35354	PTGS2	0.854034	0.798
SY10	Prostaglandin G/H synthase 2	P35354	PTGS2	0.827806	0.768
SZ01	Prostaglandin G/H synthase 2	P35354	PTGS2	0.942107	0.816
SZ03	Prostaglandin G/H synthase 2	P35354	PTGS2	0.916808	0.71
TK02	Prostaglandin G/H synthase 2	P35354	PTGS2	0.9382	0.784
TK03	Prostaglandin G/H synthase 2	P35354	PTGS2	0.941439	0.784
WZ01	Prostaglandin G/H synthase 2	P35354	PTGS2	0.941056	0.738
WZ02	Prostaglandin G/H synthase 2	P35354	PTGS2	0.935797	0.742
WZ03	Prostaglandin G/H synthase 2	P35354	PTGS2	0.927503	0.738
WZ05	Prostaglandin G/H synthase 2	P35354	PTGS2	0.829503	0.728
WZ06	Prostaglandin G/H synthase 2	P35354	PTGS2	0.882936	0.782
WZ07	Prostaglandin G/H synthase 2	P35354	PTGS2	0.870489	0.724
WZ10	Prostaglandin G/H synthase 2	P35354	PTGS2	0.801605	0.73
YC01	Prostaglandin G/H synthase 2	P35354	PTGS2	0.888981	0.836
YC02	Prostaglandin G/H synthase 2	P35354	PTGS2	0.940078	0.788
YC04	Prostaglandin G/H synthase 2	P35354	PTGS2	0.916033	0.768
YC05	Prostaglandin G/H synthase 2	P35354	PTGS2	0.941152	0.764
YC06	Prostaglandin G/H synthase 2	P35354	PTGS2	0.927907	0.812
YC07	Prostaglandin G/H synthase 2	P35354	PTGS2	0.917781	0.808
YC08	Prostaglandin G/H synthase 2	P35354	PTGS2	0.943078	0.822
ZJ01	Prostaglandin G/H synthase 2	P35354	PTGS2	0.942107	0.816
ZJ02	Prostaglandin G/H synthase 2	P35354	PTGS2	0.931976	0.816
ZJ03	Prostaglandin G/H synthase 2	P35354	PTGS2	0.950433	0.82
ZJ04	Prostaglandin G/H synthase 2	P35354	PTGS2	0.947443	0.822
AY02	Prostaglandin G/H synthase 1	P23219	PTGS1	0.898559	0.742
AY03	Prostaglandin G/H synthase 1	P23219	PTGS1	0.888638	0.728
AY04	Prostaglandin G/H synthase 1	P23219	PTGS1	0.88156	0.746
BH04	Prostaglandin G/H synthase 1	P23219	PTGS1	0.809145	0.73
BJ01	Prostaglandin G/H synthase 1	P23219	PTGS1	0.906478	0.73
BJ05	Prostaglandin G/H synthase 1	P23219	PTGS1	0.940631	0.716
BL01	Prostaglandin G/H synthase 1	P23219	PTGS1	0.85713	0.786
BL03	Prostaglandin G/H synthase 1	P23219	PTGS1	0.92678	0.7
BL04	Prostaglandin G/H synthase 1	P23219	PTGS1	0.85455	0.72
DS05	Prostaglandin G/H synthase 1	P23219	PTGS1	0.938131	0.764
DS08	Prostaglandin G/H synthase 1	P23219	PTGS1	0.805195	0.726
DS11	Prostaglandin G/H synthase 1	P23219	PTGS1	0.957088	0.736
DS12	Prostaglandin G/H synthase 1	P23219	PTGS1	0.897516	0.734
DS13	Prostaglandin G/H synthase 1	P23219	PTGS1	0.910482	0.746
DS14	Prostaglandin G/H synthase 1	P23219	PTGS1	0.874008	0.7
DS15	Prostaglandin G/H synthase 1	P23219	PTGS1	0.955046	0.772
DS16	Prostaglandin G/H synthase 1	P23219	PTGS1	0.956944	0.768
DS17	Prostaglandin G/H synthase 1	P23219	PTGS1	0.833211	0.746
DS18	Prostaglandin G/H synthase 1	P23219	PTGS1	0.891728	0.724
DS21	Prostaglandin G/H synthase 1	P23219	PTGS1	0.80017	0.754
DS23	Prostaglandin G/H synthase 1	P23219	PTGS1	0.870492	0.728
DS24	Prostaglandin G/H synthase 1	P23219	PTGS1	0.879119	0.7
DS25	Prostaglandin G/H synthase 1	P23219	PTGS1	0.922197	0.716
DS27	Prostaglandin G/H synthase 1	P23219	PTGS1	0.906556	0.708
DS31	Prostaglandin G/H synthase 1	P23219	PTGS1	0.944764	0.742
FJ02	Prostaglandin G/H synthase 1	P23219	PTGS1	0.847846	0.708
JH06	Prostaglandin G/H synthase 1	P23219	PTGS1	0.887619	0.7
MD01	Prostaglandin G/H synthase 1	P23219	PTGS1	0.875314	0.752
MD04	Prostaglandin G/H synthase 1	P23219	PTGS1	0.856437	0.718
MD05	Prostaglandin G/H synthase 1	P23219	PTGS1	0.865668	0.8
MT01	Prostaglandin G/H synthase 1	P23219	PTGS1	0.895518	0.718
MT02	Prostaglandin G/H synthase 1	P23219	PTGS1	0.937776	0.716
SY01	Prostaglandin G/H synthase 1	P23219	PTGS1	0.875314	0.752
SY04	Prostaglandin G/H synthase 1	P23219	PTGS1	0.84554	0.768
SZ01	Prostaglandin G/H synthase 1	P23219	PTGS1	0.903722	0.714
TK02	Prostaglandin G/H synthase 1	P23219	PTGS1	0.922929	0.726
TK03	Prostaglandin G/H synthase 1	P23219	PTGS1	0.933805	0.716
WZ01	Prostaglandin G/H synthase 1	P23219	PTGS1	0.921213	0.712
WZ06	Prostaglandin G/H synthase 1	P23219	PTGS1	0.864298	0.706
YC01	Prostaglandin G/H synthase 1	P23219	PTGS1	0.833865	0.79
YC02	Prostaglandin G/H synthase 1	P23219	PTGS1	0.913434	0.72
YC06	Prostaglandin G/H synthase 1	P23219	PTGS1	0.860755	0.71
YC08	Prostaglandin G/H synthase 1	P23219	PTGS1	0.90216	0.728
ZJ01	Prostaglandin G/H synthase 1	P23219	PTGS1	0.903722	0.714
ZJ02	Prostaglandin G/H synthase 1	P23219	PTGS1	0.875188	0.722
ZJ03	Prostaglandin G/H synthase 1	P23219	PTGS1	0.921711	0.714
ZJ04	Prostaglandin G/H synthase 1	P23219	PTGS1	0.908112	0.734
AY01	Progesterone receptor	P06401	PGR	0.894888	0.732
BJ03	Progesterone receptor	P06401	PGR	0.907596	0.724
DS06	Progesterone receptor	P06401	PGR	0.892771	0.724
DS10	Progesterone receptor	P06401	PGR	0.877947	0.704
DS22	Progesterone receptor	P06401	PGR	0.909404	0.718
MT03	Progesterone receptor	P06401	PGR	0.900651	0.728
BH02	Nitric-oxide synthase, endothelial	P29474	NOS3	0.821245	0.772
BH04	Nitric-oxide synthase, endothelial	P29474	NOS3	0.909572	0.766
BL03	Nitric-oxide synthase, endothelial	P29474	NOS3	0.8127	0.706
BZ02	Nitric-oxide synthase, endothelial	P29474	NOS3	0.804764	0.736
BZ04	Nitric-oxide synthase, endothelial	P29474	NOS3	0.846365	0.71
BZ05	Nitric-oxide synthase, endothelial	P29474	NOS3	0.851567	0.72
DS05	Nitric-oxide synthase, endothelial	P29474	NOS3	0.914878	0.716
DS08	Nitric-oxide synthase, endothelial	P29474	NOS3	0.840037	0.702
DS13	Nitric-oxide synthase, endothelial	P29474	NOS3	0.833351	0.7
DS14	Nitric-oxide synthase, endothelial	P29474	NOS3	0.888806	0.704
DS15	Nitric-oxide synthase, endothelial	P29474	NOS3	0.873034	0.708
DS16	Nitric-oxide synthase, endothelial	P29474	NOS3	0.890774	0.71
DS17	Nitric-oxide synthase, endothelial	P29474	NOS3	0.852364	0.714
DS23	Nitric-oxide synthase, endothelial	P29474	NOS3	0.885723	0.714
DS31	Nitric-oxide synthase, endothelial	P29474	NOS3	0.887882	0.7
SC08	Nitric-oxide synthase, endothelial	P29474	NOS3	0.808552	0.714
TK02	Nitric-oxide synthase, endothelial	P29474	NOS3	0.838547	0.712
TK03	Nitric-oxide synthase, endothelial	P29474	NOS3	0.842929	0.71
WZ01	Nitric-oxide synthase, endothelial	P29474	NOS3	0.931513	0.72
WZ02	Nitric-oxide synthase, endothelial	P29474	NOS3	0.921552	0.718
WZ03	Nitric-oxide synthase, endothelial	P29474	NOS3	0.899419	0.722
WZ07	Nitric-oxide synthase, endothelial	P29474	NOS3	0.807495	0.714
WZ09	Nitric-oxide synthase, endothelial	P29474	NOS3	0.835193	0.714
YC02	Nitric-oxide synthase, endothelial	P29474	NOS3	0.827728	0.718
AY02	Nitric oxide synthase, inducible	P35228	NOS2	0.864057	0.74
AY03	Nitric oxide synthase, inducible	P35228	NOS2	0.848311	0.738
AY04	Nitric oxide synthase, inducible	P35228	NOS2	0.824763	0.748
AY05	Nitric oxide synthase, inducible	P35228	NOS2	0.887202	0.718
AY06	Nitric oxide synthase, inducible	P35228	NOS2	0.929941	0.732
BH02	Nitric oxide synthase, inducible	P35228	NOS2	0.827007	0.738
BH04	Nitric oxide synthase, inducible	P35228	NOS2	0.935169	0.75
BJ01	Nitric oxide synthase, inducible	P35228	NOS2	0.863539	0.72
BJ04	Nitric oxide synthase, inducible	P35228	NOS2	0.944521	0.724
BJ05	Nitric oxide synthase, inducible	P35228	NOS2	0.958417	0.712
BJ06	Nitric oxide synthase, inducible	P35228	NOS2	0.956666	0.702
BJ07	Nitric oxide synthase, inducible	P35228	NOS2	0.958477	0.7
BL03	Nitric oxide synthase, inducible	P35228	NOS2	0.925785	0.738
BL04	Nitric oxide synthase, inducible	P35228	NOS2	0.844197	0.748
BZ01	Nitric oxide synthase, inducible	P35228	NOS2	0.803583	0.734
BZ02	Nitric oxide synthase, inducible	P35228	NOS2	0.804419	0.71
BZ03	Nitric oxide synthase, inducible	P35228	NOS2	0.817193	0.708
BZ04	Nitric oxide synthase, inducible	P35228	NOS2	0.903159	0.72
BZ05	Nitric oxide synthase, inducible	P35228	NOS2	0.919343	0.726
DS02	Nitric oxide synthase, inducible	P35228	NOS2	0.929794	0.72
DS03	Nitric oxide synthase, inducible	P35228	NOS2	0.828033	0.744
DS04	Nitric oxide synthase, inducible	P35228	NOS2	0.86548	0.734
DS05	Nitric oxide synthase, inducible	P35228	NOS2	0.956279	0.73
DS06	Nitric oxide synthase, inducible	P35228	NOS2	0.874094	0.732
DS07	Nitric oxide synthase, inducible	P35228	NOS2	0.874657	0.726
DS08	Nitric oxide synthase, inducible	P35228	NOS2	0.932563	0.728
DS09	Nitric oxide synthase, inducible	P35228	NOS2	0.907039	0.73
DS10	Nitric oxide synthase, inducible	P35228	NOS2	0.943721	0.74
DS11	Nitric oxide synthase, inducible	P35228	NOS2	0.9403	0.74
DS12	Nitric oxide synthase, inducible	P35228	NOS2	0.944903	0.716
DS13	Nitric oxide synthase, inducible	P35228	NOS2	0.923176	0.722
DS14	Nitric oxide synthase, inducible	P35228	NOS2	0.933367	0.72
DS15	Nitric oxide synthase, inducible	P35228	NOS2	0.947496	0.73
DS16	Nitric oxide synthase, inducible	P35228	NOS2	0.952581	0.728
DS17	Nitric oxide synthase, inducible	P35228	NOS2	0.917905	0.736
DS18	Nitric oxide synthase, inducible	P35228	NOS2	0.943568	0.722
DS19	Nitric oxide synthase, inducible	P35228	NOS2	0.925259	0.724
DS20	Nitric oxide synthase, inducible	P35228	NOS2	0.928818	0.716
DS21	Nitric oxide synthase, inducible	P35228	NOS2	0.893168	0.732
DS22	Nitric oxide synthase, inducible	P35228	NOS2	0.926269	0.736
DS23	Nitric oxide synthase, inducible	P35228	NOS2	0.923828	0.722
DS24	Nitric oxide synthase, inducible	P35228	NOS2	0.945094	0.732
DS25	Nitric oxide synthase, inducible	P35228	NOS2	0.877778	0.756
DS27	Nitric oxide synthase, inducible	P35228	NOS2	0.820593	0.744
DS28	Nitric oxide synthase, inducible	P35228	NOS2	0.925165	0.72
DS29	Nitric oxide synthase, inducible	P35228	NOS2	0.925049	0.712
DS30	Nitric oxide synthase, inducible	P35228	NOS2	0.920048	0.724
DS31	Nitric oxide synthase, inducible	P35228	NOS2	0.953283	0.744
DS32	Nitric oxide synthase, inducible	P35228	NOS2	0.883316	0.726
FJ02	Nitric oxide synthase, inducible	P35228	NOS2	0.865664	0.748
JH03	Nitric oxide synthase, inducible	P35228	NOS2	0.819754	0.708
JH05	Nitric oxide synthase, inducible	P35228	NOS2	0.809415	0.732
JH06	Nitric oxide synthase, inducible	P35228	NOS2	0.888498	0.744
JH07	Nitric oxide synthase, inducible	P35228	NOS2	0.866656	0.75
JH08	Nitric oxide synthase, inducible	P35228	NOS2	0.850035	0.732
MD04	Nitric oxide synthase, inducible	P35228	NOS2	0.846593	0.748
MT01	Nitric oxide synthase, inducible	P35228	NOS2	0.810304	0.704
MT02	Nitric oxide synthase, inducible	P35228	NOS2	0.904638	0.712
SC08	Nitric oxide synthase, inducible	P35228	NOS2	0.926403	0.756
SZ01	Nitric oxide synthase, inducible	P35228	NOS2	0.869428	0.724
TK02	Nitric oxide synthase, inducible	P35228	NOS2	0.942851	0.754
TK03	Nitric oxide synthase, inducible	P35228	NOS2	0.944655	0.756
WZ05	Nitric oxide synthase, inducible	P35228	NOS2	0.803732	0.71
WZ06	Nitric oxide synthase, inducible	P35228	NOS2	0.802335	0.732
WZ07	Nitric oxide synthase, inducible	P35228	NOS2	0.845707	0.71
WZ09	Nitric oxide synthase, inducible	P35228	NOS2	0.813849	0.744
YC02	Nitric oxide synthase, inducible	P35228	NOS2	0.93457	0.746
YC04	Nitric oxide synthase, inducible	P35228	NOS2	0.923513	0.734
YC05	Nitric oxide synthase, inducible	P35228	NOS2	0.932997	0.728
YC06	Nitric oxide synthase, inducible	P35228	NOS2	0.890041	0.724
YC07	Nitric oxide synthase, inducible	P35228	NOS2	0.906705	0.74
YC08	Nitric oxide synthase, inducible	P35228	NOS2	0.857994	0.75
ZJ01	Nitric oxide synthase, inducible	P35228	NOS2	0.869428	0.724
ZJ02	Nitric oxide synthase, inducible	P35228	NOS2	0.852599	0.72
ZJ03	Nitric oxide synthase, inducible	P35228	NOS2	0.87836	0.732
ZJ04	Nitric oxide synthase, inducible	P35228	NOS2	0.872539	0.74
BZ05	Mu-type opioid receptor	P35372	OPRM1	0.86772	0.74
DS02	Mu-type opioid receptor	P35372	OPRM1	0.910801	0.724
DS05	Mu-type opioid receptor	P35372	OPRM1	0.939298	0.736
DS08	Mu-type opioid receptor	P35372	OPRM1	0.910174	0.722
DS09	Mu-type opioid receptor	P35372	OPRM1	0.878978	0.71
DS10	Mu-type opioid receptor	P35372	OPRM1	0.942794	0.71
DS12	Mu-type opioid receptor	P35372	OPRM1	0.949759	0.75
DS13	Mu-type opioid receptor	P35372	OPRM1	0.935084	0.718
DS14	Mu-type opioid receptor	P35372	OPRM1	0.951756	0.73
DS15	Mu-type opioid receptor	P35372	OPRM1	0.933895	0.71
DS17	Mu-type opioid receptor	P35372	OPRM1	0.919687	0.734
DS18	Mu-type opioid receptor	P35372	OPRM1	0.955481	0.754
DS19	Mu-type opioid receptor	P35372	OPRM1	0.908816	0.714
DS20	Mu-type opioid receptor	P35372	OPRM1	0.918018	0.736
DS23	Mu-type opioid receptor	P35372	OPRM1	0.917594	0.732
DS24	Mu-type opioid receptor	P35372	OPRM1	0.946236	0.722
DS29	Mu-type opioid receptor	P35372	OPRM1	0.920611	0.732
DS30	Mu-type opioid receptor	P35372	OPRM1	0.906922	0.71
MD11	Mu-type opioid receptor	P35372	OPRM1	0.809589	0.7
DS02	Muscarinic acetylcholine receptor M5	P08912	CHRM5	0.838914	0.724
DS05	Muscarinic acetylcholine receptor M5	P08912	CHRM5	0.900161	0.716
DS08	Muscarinic acetylcholine receptor M5	P08912	CHRM5	0.834736	0.71
DS12	Muscarinic acetylcholine receptor M5	P08912	CHRM5	0.901622	0.718
DS13	Muscarinic acetylcholine receptor M5	P08912	CHRM5	0.907738	0.706
DS14	Muscarinic acetylcholine receptor M5	P08912	CHRM5	0.914365	0.712
DS15	Muscarinic acetylcholine receptor M5	P08912	CHRM5	0.904649	0.708
DS17	Muscarinic acetylcholine receptor M5	P08912	CHRM5	0.876961	0.718
DS18	Muscarinic acetylcholine receptor M5	P08912	CHRM5	0.917086	0.724
DS20	Muscarinic acetylcholine receptor M5	P08912	CHRM5	0.856674	0.716
DS29	Muscarinic acetylcholine receptor M5	P08912	CHRM5	0.852598	0.72
DS02	Muscarinic acetylcholine receptor M4	P08173	CHRM4	0.866792	0.7
DS05	Muscarinic acetylcholine receptor M4	P08173	CHRM4	0.929283	0.718
DS08	Muscarinic acetylcholine receptor M4	P08173	CHRM4	0.87282	0.706
DS12	Muscarinic acetylcholine receptor M4	P08173	CHRM4	0.938867	0.708
DS13	Muscarinic acetylcholine receptor M4	P08173	CHRM4	0.917459	0.716
DS14	Muscarinic acetylcholine receptor M4	P08173	CHRM4	0.948599	0.706
DS17	Muscarinic acetylcholine receptor M4	P08173	CHRM4	0.936308	0.722
DS18	Muscarinic acetylcholine receptor M4	P08173	CHRM4	0.945755	0.718
DS20	Muscarinic acetylcholine receptor M4	P08173	CHRM4	0.88716	0.704
DS23	Muscarinic acetylcholine receptor M4	P08173	CHRM4	0.908191	0.716
DS29	Muscarinic acetylcholine receptor M4	P08173	CHRM4	0.886357	0.706
BZ05	Muscarinic acetylcholine receptor M3	P20309	CHRM3	0.880744	0.75
DS02	Muscarinic acetylcholine receptor M3	P20309	CHRM3	0.831562	0.722
DS05	Muscarinic acetylcholine receptor M3	P20309	CHRM3	0.915348	0.734
DS08	Muscarinic acetylcholine receptor M3	P20309	CHRM3	0.830182	0.714
DS12	Muscarinic acetylcholine receptor M3	P20309	CHRM3	0.920651	0.732
DS13	Muscarinic acetylcholine receptor M3	P20309	CHRM3	0.911207	0.73
DS14	Muscarinic acetylcholine receptor M3	P20309	CHRM3	0.937128	0.748
DS15	Muscarinic acetylcholine receptor M3	P20309	CHRM3	0.90081	0.716
DS17	Muscarinic acetylcholine receptor M3	P20309	CHRM3	0.902557	0.736
DS18	Muscarinic acetylcholine receptor M3	P20309	CHRM3	0.933505	0.74
DS20	Muscarinic acetylcholine receptor M3	P20309	CHRM3	0.85101	0.718
DS23	Muscarinic acetylcholine receptor M3	P20309	CHRM3	0.911097	0.746
DS24	Muscarinic acetylcholine receptor M3	P20309	CHRM3	0.920332	0.704
DS29	Muscarinic acetylcholine receptor M3	P20309	CHRM3	0.851331	0.72
JH04	Muscarinic acetylcholine receptor M3	P20309	CHRM3	0.843414	0.748
WZ02	Muscarinic acetylcholine receptor M3	P20309	CHRM3	0.95539	0.706
WZ05	Muscarinic acetylcholine receptor M3	P20309	CHRM3	0.859834	0.716
WZ09	Muscarinic acetylcholine receptor M3	P20309	CHRM3	0.905046	0.72
WZ10	Muscarinic acetylcholine receptor M3	P20309	CHRM3	0.871602	0.732
BZ05	Muscarinic acetylcholine receptor M2	P08172	CHRM2	0.904765	0.706
DS05	Muscarinic acetylcholine receptor M2	P08172	CHRM2	0.940105	0.714
DS08	Muscarinic acetylcholine receptor M2	P08172	CHRM2	0.857868	0.712
DS12	Muscarinic acetylcholine receptor M2	P08172	CHRM2	0.949109	0.726
DS13	Muscarinic acetylcholine receptor M2	P08172	CHRM2	0.940505	0.708
DS14	Muscarinic acetylcholine receptor M2	P08172	CHRM2	0.960765	0.734
DS17	Muscarinic acetylcholine receptor M2	P08172	CHRM2	0.944578	0.726
DS18	Muscarinic acetylcholine receptor M2	P08172	CHRM2	0.958575	0.732
DS20	Muscarinic acetylcholine receptor M2	P08172	CHRM2	0.881104	0.71
DS23	Muscarinic acetylcholine receptor M2	P08172	CHRM2	0.941799	0.726
DS29	Muscarinic acetylcholine receptor M2	P08172	CHRM2	0.880382	0.716
JH04	Muscarinic acetylcholine receptor M2	P08172	CHRM2	0.866204	0.748
WZ01	Muscarinic acetylcholine receptor M2	P08172	CHRM2	0.959005	0.702
WZ02	Muscarinic acetylcholine receptor M2	P08172	CHRM2	0.955355	0.712
WZ05	Muscarinic acetylcholine receptor M2	P08172	CHRM2	0.865686	0.702
WZ10	Muscarinic acetylcholine receptor M2	P08172	CHRM2	0.882991	0.734
BZ05	Muscarinic acetylcholine receptor M1	P11229	CHRM1	0.892386	0.728
DS02	Muscarinic acetylcholine receptor M1	P11229	CHRM1	0.866263	0.718
DS05	Muscarinic acetylcholine receptor M1	P11229	CHRM1	0.939714	0.732
DS08	Muscarinic acetylcholine receptor M1	P11229	CHRM1	0.865921	0.728
DS09	Muscarinic acetylcholine receptor M1	P11229	CHRM1	0.801717	0.714
DS12	Muscarinic acetylcholine receptor M1	P11229	CHRM1	0.942599	0.74
DS13	Muscarinic acetylcholine receptor M1	P11229	CHRM1	0.94147	0.734
DS14	Muscarinic acetylcholine receptor M1	P11229	CHRM1	0.944292	0.742
DS15	Muscarinic acetylcholine receptor M1	P11229	CHRM1	0.930745	0.704
DS17	Muscarinic acetylcholine receptor M1	P11229	CHRM1	0.941898	0.742
DS18	Muscarinic acetylcholine receptor M1	P11229	CHRM1	0.950782	0.748
DS19	Muscarinic acetylcholine receptor M1	P11229	CHRM1	0.86919	0.716
DS20	Muscarinic acetylcholine receptor M1	P11229	CHRM1	0.887532	0.73
DS23	Muscarinic acetylcholine receptor M1	P11229	CHRM1	0.932313	0.748
DS24	Muscarinic acetylcholine receptor M1	P11229	CHRM1	0.934922	0.72
DS29	Muscarinic acetylcholine receptor M1	P11229	CHRM1	0.882269	0.726
DS30	Muscarinic acetylcholine receptor M1	P11229	CHRM1	0.857045	0.712
JH01	Muscarinic acetylcholine receptor M1	P11229	CHRM1	0.836807	0.71
JH02	Muscarinic acetylcholine receptor M1	P11229	CHRM1	0.836411	0.702
JH04	Muscarinic acetylcholine receptor M1	P11229	CHRM1	0.836599	0.744
WZ02	Muscarinic acetylcholine receptor M1	P11229	CHRM1	0.948444	0.702
WZ03	Muscarinic acetylcholine receptor M1	P11229	CHRM1	0.938646	0.708
WZ05	Muscarinic acetylcholine receptor M1	P11229	CHRM1	0.851945	0.72
WZ07	Muscarinic acetylcholine receptor M1	P11229	CHRM1	0.87157	0.7
WZ09	Muscarinic acetylcholine receptor M1	P11229	CHRM1	0.911876	0.728
WZ10	Muscarinic acetylcholine receptor M1	P11229	CHRM1	0.860254	0.74
YC02	Muscarinic acetylcholine receptor M1	P11229	CHRM1	0.904695	0.726
AY01	Glucocorticoid receptor	P04150	NR3C1	0.902502	0.704
BL02	Glucocorticoid receptor	P04150	NR3C1	0.910068	0.726
DS06	Glucocorticoid receptor	P04150	NR3C1	0.917659	0.75
DS10	Glucocorticoid receptor	P04150	NR3C1	0.893161	0.7
DS22	Glucocorticoid receptor	P04150	NR3C1	0.930022	0.718
MD03	Glucocorticoid receptor	P04150	NR3C1	0.917007	0.72
MT04	Glucocorticoid receptor	P04150	NR3C1	0.905514	0.722
PP01	Glucocorticoid receptor	P04150	NR3C1	0.911167	0.726
PP02	Glucocorticoid receptor	P04150	NR3C1	0.910067	0.726
PP03	Glucocorticoid receptor	P04150	NR3C1	0.918424	0.736
PP04	Glucocorticoid receptor	P04150	NR3C1	0.90599	0.726
SY08	Glucocorticoid receptor	P04150	NR3C1	0.834438	0.73
TD02	Glucocorticoid receptor	P04150	NR3C1	0.911054	0.72
TD03	Glucocorticoid receptor	P04150	NR3C1	0.902187	0.718
ZJ05	Glucocorticoid receptor	P04150	NR3C1	0.917829	0.706
AY02	Estrogen receptor beta	Q92731	ESR2	0.91137	0.746
AY03	Estrogen receptor beta	Q92731	ESR2	0.909786	0.746
AY04	Estrogen receptor beta	Q92731	ESR2	0.886524	0.758
AY05	Estrogen receptor beta	Q92731	ESR2	0.961124	0.726
AY06	Estrogen receptor beta	Q92731	ESR2	0.971647	0.73
BJ01	Estrogen receptor beta	Q92731	ESR2	0.90828	0.748
BJ04	Estrogen receptor beta	Q92731	ESR2	0.954339	0.722
BJ05	Estrogen receptor beta	Q92731	ESR2	0.965403	0.728
BJ06	Estrogen receptor beta	Q92731	ESR2	0.961482	0.716
BJ07	Estrogen receptor beta	Q92731	ESR2	0.963783	0.718
BJ08	Estrogen receptor beta	Q92731	ESR2	0.959691	0.716
BL03	Estrogen receptor beta	Q92731	ESR2	0.962081	0.752
BL04	Estrogen receptor beta	Q92731	ESR2	0.90542	0.738
BZ05	Estrogen receptor beta	Q92731	ESR2	0.825958	0.752
DS02	Estrogen receptor beta	Q92731	ESR2	0.929307	0.754
DS03	Estrogen receptor beta	Q92731	ESR2	0.893905	0.744
DS04	Estrogen receptor beta	Q92731	ESR2	0.899815	0.786
DS05	Estrogen receptor beta	Q92731	ESR2	0.927824	0.764
DS07	Estrogen receptor beta	Q92731	ESR2	0.934269	0.774
DS08	Estrogen receptor beta	Q92731	ESR2	0.934724	0.748
DS09	Estrogen receptor beta	Q92731	ESR2	0.904005	0.744
DS10	Estrogen receptor beta	Q92731	ESR2	0.930749	0.71
DS11	Estrogen receptor beta	Q92731	ESR2	0.933173	0.772
DS12	Estrogen receptor beta	Q92731	ESR2	0.934679	0.764
DS13	Estrogen receptor beta	Q92731	ESR2	0.911578	0.776
DS14	Estrogen receptor beta	Q92731	ESR2	0.93861	0.742
DS15	Estrogen receptor beta	Q92731	ESR2	0.941692	0.766
DS16	Estrogen receptor beta	Q92731	ESR2	0.942851	0.764
DS17	Estrogen receptor beta	Q92731	ESR2	0.851352	0.77
DS18	Estrogen receptor beta	Q92731	ESR2	0.936024	0.764
DS19	Estrogen receptor beta	Q92731	ESR2	0.925358	0.756
DS20	Estrogen receptor beta	Q92731	ESR2	0.930163	0.744
DS21	Estrogen receptor beta	Q92731	ESR2	0.93289	0.76
DS23	Estrogen receptor beta	Q92731	ESR2	0.875666	0.748
DS24	Estrogen receptor beta	Q92731	ESR2	0.950912	0.756
DS25	Estrogen receptor beta	Q92731	ESR2	0.918099	0.74
DS27	Estrogen receptor beta	Q92731	ESR2	0.881811	0.73
DS28	Estrogen receptor beta	Q92731	ESR2	0.927174	0.724
DS29	Estrogen receptor beta	Q92731	ESR2	0.932026	0.754
DS30	Estrogen receptor beta	Q92731	ESR2	0.925143	0.746
DS31	Estrogen receptor beta	Q92731	ESR2	0.942331	0.758
DS32	Estrogen receptor beta	Q92731	ESR2	0.931379	0.758
FJ02	Estrogen receptor beta	Q92731	ESR2	0.930109	0.736
JH05	Estrogen receptor beta	Q92731	ESR2	0.853509	0.702
JH06	Estrogen receptor beta	Q92731	ESR2	0.907467	0.706
MD04	Estrogen receptor beta	Q92731	ESR2	0.905915	0.736
MT02	Estrogen receptor beta	Q92731	ESR2	0.910108	0.758
PP05	Estrogen receptor beta	Q92731	ESR2	0.940398	0.704
PP07	Estrogen receptor beta	Q92731	ESR2	0.901034	0.704
SC08	Estrogen receptor beta	Q92731	ESR2	0.953575	0.754
SZ01	Estrogen receptor beta	Q92731	ESR2	0.919809	0.734
TK02	Estrogen receptor beta	Q92731	ESR2	0.965566	0.766
TK03	Estrogen receptor beta	Q92731	ESR2	0.96425	0.768
WZ06	Estrogen receptor beta	Q92731	ESR2	0.846733	0.706
YC02	Estrogen receptor beta	Q92731	ESR2	0.846804	0.718
YC04	Estrogen receptor beta	Q92731	ESR2	0.973981	0.71
YC05	Estrogen receptor beta	Q92731	ESR2	0.967745	0.704
YC06	Estrogen receptor beta	Q92731	ESR2	0.937087	0.73
YC07	Estrogen receptor beta	Q92731	ESR2	0.944782	0.738
YC08	Estrogen receptor beta	Q92731	ESR2	0.904177	0.728
ZJ01	Estrogen receptor beta	Q92731	ESR2	0.919809	0.734
ZJ02	Estrogen receptor beta	Q92731	ESR2	0.90977	0.74
ZJ03	Estrogen receptor beta	Q92731	ESR2	0.902242	0.744
ZJ04	Estrogen receptor beta	Q92731	ESR2	0.904479	0.744
AY01	Estrogen receptor	P03372	ESR1	0.906307	0.752
AY02	Estrogen receptor	P03372	ESR1	0.95062	0.776
AY03	Estrogen receptor	P03372	ESR1	0.949353	0.776
AY04	Estrogen receptor	P03372	ESR1	0.946972	0.794
AY05	Estrogen receptor	P03372	ESR1	0.964921	0.764
AY06	Estrogen receptor	P03372	ESR1	0.971185	0.77
BJ01	Estrogen receptor	P03372	ESR1	0.955301	0.79
BJ03	Estrogen receptor	P03372	ESR1	0.915652	0.742
BJ04	Estrogen receptor	P03372	ESR1	0.968284	0.774
BJ05	Estrogen receptor	P03372	ESR1	0.974599	0.794
BJ06	Estrogen receptor	P03372	ESR1	0.971357	0.778
BJ07	Estrogen receptor	P03372	ESR1	0.971887	0.776
BJ08	Estrogen receptor	P03372	ESR1	0.969148	0.756
BL01	Estrogen receptor	P03372	ESR1	0.914813	0.772
BL03	Estrogen receptor	P03372	ESR1	0.976674	0.82
BL04	Estrogen receptor	P03372	ESR1	0.947865	0.782
BL05	Estrogen receptor	P03372	ESR1	0.875069	0.744
BL06	Estrogen receptor	P03372	ESR1	0.871388	0.702
BZ04	Estrogen receptor	P03372	ESR1	0.891886	0.822
BZ05	Estrogen receptor	P03372	ESR1	0.938932	0.842
DS01	Estrogen receptor	P03372	ESR1	0.875423	0.74
DS02	Estrogen receptor	P03372	ESR1	0.94784	0.838
DS03	Estrogen receptor	P03372	ESR1	0.890662	0.788
DS04	Estrogen receptor	P03372	ESR1	0.918142	0.834
DS05	Estrogen receptor	P03372	ESR1	0.983209	0.848
DS06	Estrogen receptor	P03372	ESR1	0.939012	0.846
DS07	Estrogen receptor	P03372	ESR1	0.934585	0.834
DS08	Estrogen receptor	P03372	ESR1	0.953337	0.842
DS09	Estrogen receptor	P03372	ESR1	0.937915	0.834
DS10	Estrogen receptor	P03372	ESR1	0.975617	0.824
DS11	Estrogen receptor	P03372	ESR1	0.974084	0.836
DS12	Estrogen receptor	P03372	ESR1	0.980005	0.842
DS13	Estrogen receptor	P03372	ESR1	0.966844	0.832
DS14	Estrogen receptor	P03372	ESR1	0.977172	0.862
DS15	Estrogen receptor	P03372	ESR1	0.980009	0.846
DS16	Estrogen receptor	P03372	ESR1	0.98043	0.84
DS17	Estrogen receptor	P03372	ESR1	0.959709	0.838
DS18	Estrogen receptor	P03372	ESR1	0.979869	0.858
DS19	Estrogen receptor	P03372	ESR1	0.949127	0.848
DS20	Estrogen receptor	P03372	ESR1	0.950021	0.846
DS21	Estrogen receptor	P03372	ESR1	0.938128	0.84
DS22	Estrogen receptor	P03372	ESR1	0.946463	0.838
DS23	Estrogen receptor	P03372	ESR1	0.96053	0.852
DS24	Estrogen receptor	P03372	ESR1	0.983872	0.856
DS25	Estrogen receptor	P03372	ESR1	0.955826	0.794
DS26	Estrogen receptor	P03372	ESR1	0.90242	0.718
DS27	Estrogen receptor	P03372	ESR1	0.937121	0.776
DS28	Estrogen receptor	P03372	ESR1	0.949197	0.832
DS29	Estrogen receptor	P03372	ESR1	0.949605	0.84
DS30	Estrogen receptor	P03372	ESR1	0.945695	0.826
DS31	Estrogen receptor	P03372	ESR1	0.978994	0.85
DS32	Estrogen receptor	P03372	ESR1	0.937238	0.844
FJ02	Estrogen receptor	P03372	ESR1	0.951693	0.778
JH01	Estrogen receptor	P03372	ESR1	0.824751	0.702
JH02	Estrogen receptor	P03372	ESR1	0.824052	0.702
JH05	Estrogen receptor	P03372	ESR1	0.92963	0.752
JH06	Estrogen receptor	P03372	ESR1	0.946939	0.78
JH07	Estrogen receptor	P03372	ESR1	0.933923	0.748
JH08	Estrogen receptor	P03372	ESR1	0.916588	0.752
MD03	Estrogen receptor	P03372	ESR1	0.885129	0.706
MD04	Estrogen receptor	P03372	ESR1	0.948421	0.778
MT01	Estrogen receptor	P03372	ESR1	0.880553	0.798
MT02	Estrogen receptor	P03372	ESR1	0.941925	0.78
MT03	Estrogen receptor	P03372	ESR1	0.910667	0.738
PP03	Estrogen receptor	P03372	ESR1	0.884296	0.71
PP05	Estrogen receptor	P03372	ESR1	0.935715	0.712
PP06	Estrogen receptor	P03372	ESR1	0.941725	0.704
PP07	Estrogen receptor	P03372	ESR1	0.906336	0.736
SC02	Estrogen receptor	P03372	ESR1	0.97048	0.754
SC03	Estrogen receptor	P03372	ESR1	0.967174	0.744
SC04	Estrogen receptor	P03372	ESR1	0.969835	0.748
SC06	Estrogen receptor	P03372	ESR1	0.960089	0.734
SC07	Estrogen receptor	P03372	ESR1	0.960089	0.734
SC08	Estrogen receptor	P03372	ESR1	0.972603	0.798
SY07	Estrogen receptor	P03372	ESR1	0.885214	0.73
SY08	Estrogen receptor	P03372	ESR1	0.85514	0.762
SY10	Estrogen receptor	P03372	ESR1	0.901416	0.738
SZ01	Estrogen receptor	P03372	ESR1	0.953962	0.782
SZ03	Estrogen receptor	P03372	ESR1	0.944192	0.7
TD02	Estrogen receptor	P03372	ESR1	0.918519	0.726
TD03	Estrogen receptor	P03372	ESR1	0.904311	0.73
TD04	Estrogen receptor	P03372	ESR1	0.920434	0.708
TK02	Estrogen receptor	P03372	ESR1	0.97246	0.806
TK03	Estrogen receptor	P03372	ESR1	0.973149	0.796
WZ06	Estrogen receptor	P03372	ESR1	0.930409	0.754
YC02	Estrogen receptor	P03372	ESR1	0.953535	0.822
YC04	Estrogen receptor	P03372	ESR1	0.970768	0.768
YC05	Estrogen receptor	P03372	ESR1	0.97362	0.75
YC06	Estrogen receptor	P03372	ESR1	0.951772	0.786
YC07	Estrogen receptor	P03372	ESR1	0.956925	0.784
YC08	Estrogen receptor	P03372	ESR1	0.939806	0.782
ZJ01	Estrogen receptor	P03372	ESR1	0.953962	0.782
ZJ02	Estrogen receptor	P03372	ESR1	0.947572	0.782
ZJ03	Estrogen receptor	P03372	ESR1	0.953158	0.79
ZJ04	Estrogen receptor	P03372	ESR1	0.955225	0.81
AY06	DNA topoisomerase 2-alpha	P11388	TOP2A	0.876563	0.702
BJ02	DNA topoisomerase 2-alpha	P11388	TOP2A	0.916307	0.72
BJ04	DNA topoisomerase 2-alpha	P11388	TOP2A	0.901776	0.732
BJ05	DNA topoisomerase 2-alpha	P11388	TOP2A	0.90523	0.74
BJ06	DNA topoisomerase 2-alpha	P11388	TOP2A	0.913957	0.746
BJ07	DNA topoisomerase 2-alpha	P11388	TOP2A	0.915399	0.742
BJ08	DNA topoisomerase 2-alpha	P11388	TOP2A	0.912179	0.74
BL03	DNA topoisomerase 2-alpha	P11388	TOP2A	0.825773	0.722
DS05	DNA topoisomerase 2-alpha	P11388	TOP2A	0.875233	0.704
DS10	DNA topoisomerase 2-alpha	P11388	TOP2A	0.858271	0.702
DS14	DNA topoisomerase 2-alpha	P11388	TOP2A	0.855507	0.706
DS24	DNA topoisomerase 2-alpha	P11388	TOP2A	0.86016	0.718
PP05	DNA topoisomerase 2-alpha	P11388	TOP2A	0.85338	0.728
PP06	DNA topoisomerase 2-alpha	P11388	TOP2A	0.851965	0.73
SC02	DNA topoisomerase 2-alpha	P11388	TOP2A	0.877904	0.734
SC03	DNA topoisomerase 2-alpha	P11388	TOP2A	0.909337	0.72
SC04	DNA topoisomerase 2-alpha	P11388	TOP2A	0.893311	0.724
SZ02	DNA topoisomerase 2-alpha	P11388	TOP2A	0.845139	0.706
SZ03	DNA topoisomerase 2-alpha	P11388	TOP2A	0.848765	0.722
SZ04	DNA topoisomerase 2-alpha	P11388	TOP2A	0.903592	0.706
SZ05	DNA topoisomerase 2-alpha	P11388	TOP2A	0.877738	0.714
YC04	DNA topoisomerase 2-alpha	P11388	TOP2A	0.921018	0.726
YC05	DNA topoisomerase 2-alpha	P11388	TOP2A	0.911241	0.724
YC06	DNA topoisomerase 2-alpha	P11388	TOP2A	0.813633	0.7
DS02	Delta-type opioid receptor	P41143	OPRD1	0.939044	0.712
DS05	Delta-type opioid receptor	P41143	OPRD1	0.970164	0.724
DS08	Delta-type opioid receptor	P41143	OPRD1	0.9397	0.722
DS09	Delta-type opioid receptor	P41143	OPRD1	0.919218	0.71
DS12	Delta-type opioid receptor	P41143	OPRD1	0.975831	0.73
DS13	Delta-type opioid receptor	P41143	OPRD1	0.959224	0.7
DS14	Delta-type opioid receptor	P41143	OPRD1	0.975589	0.724
DS15	Delta-type opioid receptor	P41143	OPRD1	0.95477	0.702
DS17	Delta-type opioid receptor	P41143	OPRD1	0.966704	0.704
DS18	Delta-type opioid receptor	P41143	OPRD1	0.975857	0.734
DS19	Delta-type opioid receptor	P41143	OPRD1	0.944569	0.72
DS20	Delta-type opioid receptor	P41143	OPRD1	0.945401	0.73
DS23	Delta-type opioid receptor	P41143	OPRD1	0.956231	0.726
DS29	Delta-type opioid receptor	P41143	OPRD1	0.945917	0.724
DS30	Delta-type opioid receptor	P41143	OPRD1	0.942158	0.704
MD11	Delta-type opioid receptor	P41143	OPRD1	0.869269	0.7
AY06	Coagulation factor X	P00742	F10	0.860893	0.728
BJ02	Coagulation factor X	P00742	F10	0.830695	0.714
BJ04	Coagulation factor X	P00742	F10	0.881947	0.73
BJ05	Coagulation factor X	P00742	F10	0.910679	0.736
BJ06	Coagulation factor X	P00742	F10	0.907649	0.722
BJ07	Coagulation factor X	P00742	F10	0.915741	0.726
BJ08	Coagulation factor X	P00742	F10	0.908706	0.73
DS11	Coagulation factor X	P00742	F10	0.859281	0.71
DS18	Coagulation factor X	P00742	F10	0.831704	0.704
JH07	Coagulation factor X	P00742	F10	0.858104	0.712
PP05	Coagulation factor X	P00742	F10	0.847824	0.704
PP06	Coagulation factor X	P00742	F10	0.871389	0.708
SC02	Coagulation factor X	P00742	F10	0.932925	0.71
SC03	Coagulation factor X	P00742	F10	0.93883	0.71
SC06	Coagulation factor X	P00742	F10	0.935885	0.716
SC07	Coagulation factor X	P00742	F10	0.935885	0.716
SZ03	Coagulation factor X	P00742	F10	0.871453	0.702
YC04	Coagulation factor X	P00742	F10	0.877405	0.722
YC05	Coagulation factor X	P00742	F10	0.854669	0.714
AY02	Carbonic anhydrase 2	P00918	CA2	0.833806	0.816
AY03	Carbonic anhydrase 2	P00918	CA2	0.820564	0.808
AY04	Carbonic anhydrase 2	P00918	CA2	0.816953	0.792
AY05	Carbonic anhydrase 2	P00918	CA2	0.873233	0.804
AY06	Carbonic anhydrase 2	P00918	CA2	0.890585	0.79
BH01	Carbonic anhydrase 2	P00918	CA2	0.837619	0.712
BH02	Carbonic anhydrase 2	P00918	CA2	0.873811	0.798
BH03	Carbonic anhydrase 2	P00918	CA2	0.8229	0.718
BH04	Carbonic anhydrase 2	P00918	CA2	0.907418	0.8
BJ01	Carbonic anhydrase 2	P00918	CA2	0.843927	0.802
BJ02	Carbonic anhydrase 2	P00918	CA2	0.854087	0.728
BJ05	Carbonic anhydrase 2	P00918	CA2	0.801145	0.76
BJ07	Carbonic anhydrase 2	P00918	CA2	0.803481	0.754
BJ08	Carbonic anhydrase 2	P00918	CA2	0.803144	0.742
BL03	Carbonic anhydrase 2	P00918	CA2	0.80456	0.774
BL04	Carbonic anhydrase 2	P00918	CA2	0.822866	0.812
BM01	Carbonic anhydrase 2	P00918	CA2	0.807233	0.772
DS05	Carbonic anhydrase 2	P00918	CA2	0.917531	0.802
DS08	Carbonic anhydrase 2	P00918	CA2	0.80712	0.808
DS10	Carbonic anhydrase 2	P00918	CA2	0.823989	0.748
DS12	Carbonic anhydrase 2	P00918	CA2	0.897301	0.8
DS13	Carbonic anhydrase 2	P00918	CA2	0.841594	0.782
DS14	Carbonic anhydrase 2	P00918	CA2	0.909809	0.798
DS15	Carbonic anhydrase 2	P00918	CA2	0.899712	0.816
DS16	Carbonic anhydrase 2	P00918	CA2	0.897785	0.818
DS17	Carbonic anhydrase 2	P00918	CA2	0.847655	0.784
DS18	Carbonic anhydrase 2	P00918	CA2	0.901917	0.804
DS22	Carbonic anhydrase 2	P00918	CA2	0.804058	0.75
DS23	Carbonic anhydrase 2	P00918	CA2	0.864025	0.822
DS24	Carbonic anhydrase 2	P00918	CA2	0.92863	0.794
DS25	Carbonic anhydrase 2	P00918	CA2	0.815271	0.81
DS28	Carbonic anhydrase 2	P00918	CA2	0.804956	0.806
DS31	Carbonic anhydrase 2	P00918	CA2	0.913464	0.82
FJ02	Carbonic anhydrase 2	P00918	CA2	0.855733	0.8
JH07	Carbonic anhydrase 2	P00918	CA2	0.821902	0.816
JH08	Carbonic anhydrase 2	P00918	CA2	0.809464	0.784
MD01	Carbonic anhydrase 2	P00918	CA2	0.839964	0.774
MD04	Carbonic anhydrase 2	P00918	CA2	0.823753	0.81
MD05	Carbonic anhydrase 2	P00918	CA2	0.871412	0.804
SC06	Carbonic anhydrase 2	P00918	CA2	0.81409	0.732
SC07	Carbonic anhydrase 2	P00918	CA2	0.81409	0.732
SC08	Carbonic anhydrase 2	P00918	CA2	0.832027	0.772
SY01	Carbonic anhydrase 2	P00918	CA2	0.839964	0.774
SY04	Carbonic anhydrase 2	P00918	CA2	0.844028	0.778
SY10	Carbonic anhydrase 2	P00918	CA2	0.817506	0.776
SZ01	Carbonic anhydrase 2	P00918	CA2	0.836848	0.818
SZ04	Carbonic anhydrase 2	P00918	CA2	0.828453	0.706
TK02	Carbonic anhydrase 2	P00918	CA2	0.811923	0.758
TK03	Carbonic anhydrase 2	P00918	CA2	0.800141	0.752
YC01	Carbonic anhydrase 2	P00918	CA2	0.840947	0.812
YC02	Carbonic anhydrase 2	P00918	CA2	0.804365	0.762
YC03	Carbonic anhydrase 2	P00918	CA2	0.867032	0.77
YC04	Carbonic anhydrase 2	P00918	CA2	0.880734	0.806
YC05	Carbonic anhydrase 2	P00918	CA2	0.841749	0.784
YC06	Carbonic anhydrase 2	P00918	CA2	0.868291	0.824
YC07	Carbonic anhydrase 2	P00918	CA2	0.870294	0.808
YC08	Carbonic anhydrase 2	P00918	CA2	0.851568	0.806
ZJ01	Carbonic anhydrase 2	P00918	CA2	0.836848	0.818
ZJ02	Carbonic anhydrase 2	P00918	CA2	0.84053	0.81
ZJ03	Carbonic anhydrase 2	P00918	CA2	0.848779	0.806
ZJ04	Carbonic anhydrase 2	P00918	CA2	0.869818	0.824
BJ05	Calcium-activated potassium channel subunit alpha 1	Q12791	KCNMA1	0.949495	0.7
BJ06	Calcium-activated potassium channel subunit alpha 1	Q12791	KCNMA1	0.945712	0.702
BJ07	Calcium-activated potassium channel subunit alpha 1	Q12791	KCNMA1	0.94673	0.704
DS11	Calcium-activated potassium channel subunit alpha 1	Q12791	KCNMA1	0.83911	0.71
DS15	Calcium-activated potassium channel subunit alpha 1	Q12791	KCNMA1	0.818956	0.7
SC08	Calcium-activated potassium channel subunit alpha 1	Q12791	KCNMA1	0.861441	0.702
YC04	Calcium-activated potassium channel subunit alpha 1	Q12791	KCNMA1	0.85543	0.702
YC05	Calcium-activated potassium channel subunit alpha 1	Q12791	KCNMA1	0.877561	0.704
AY01	Androgen receptor	P10275	AR	0.90715	0.802
AY02	Androgen receptor	P10275	AR	0.853144	0.766
AY03	Androgen receptor	P10275	AR	0.840649	0.75
AY04	Androgen receptor	P10275	AR	0.833504	0.752
AY05	Androgen receptor	P10275	AR	0.931256	0.772
AY06	Androgen receptor	P10275	AR	0.955322	0.772
BJ01	Androgen receptor	P10275	AR	0.858398	0.77
BJ03	Androgen receptor	P10275	AR	0.91567	0.79
BJ04	Androgen receptor	P10275	AR	0.935922	0.756
BJ05	Androgen receptor	P10275	AR	0.952009	0.772
BJ06	Androgen receptor	P10275	AR	0.947393	0.744
BJ07	Androgen receptor	P10275	AR	0.949054	0.746
BJ08	Androgen receptor	P10275	AR	0.942869	0.74
BL02	Androgen receptor	P10275	AR	0.909273	0.742
BL03	Androgen receptor	P10275	AR	0.940491	0.794
BL04	Androgen receptor	P10275	AR	0.843051	0.776
BZ04	Androgen receptor	P10275	AR	0.872074	0.826
BZ05	Androgen receptor	P10275	AR	0.889916	0.836
DS02	Androgen receptor	P10275	AR	0.907834	0.82
DS03	Androgen receptor	P10275	AR	0.805065	0.74
DS04	Androgen receptor	P10275	AR	0.827964	0.754
DS05	Androgen receptor	P10275	AR	0.962961	0.828
DS06	Androgen receptor	P10275	AR	0.951929	0.856
DS07	Androgen receptor	P10275	AR	0.872251	0.758
DS08	Androgen receptor	P10275	AR	0.907668	0.824
DS09	Androgen receptor	P10275	AR	0.883461	0.808
DS10	Androgen receptor	P10275	AR	0.948986	0.822
DS11	Androgen receptor	P10275	AR	0.938574	0.784
DS12	Androgen receptor	P10275	AR	0.963171	0.844
DS13	Androgen receptor	P10275	AR	0.9339	0.796
DS14	Androgen receptor	P10275	AR	0.962969	0.844
DS15	Androgen receptor	P10275	AR	0.948253	0.796
DS16	Androgen receptor	P10275	AR	0.952663	0.79
DS17	Androgen receptor	P10275	AR	0.931418	0.834
DS18	Androgen receptor	P10275	AR	0.959005	0.85
DS19	Androgen receptor	P10275	AR	0.906979	0.824
DS20	Androgen receptor	P10275	AR	0.908814	0.838
DS21	Androgen receptor	P10275	AR	0.872536	0.766
DS22	Androgen receptor	P10275	AR	0.947233	0.838
DS23	Androgen receptor	P10275	AR	0.930521	0.832
DS24	Androgen receptor	P10275	AR	0.974422	0.836
DS25	Androgen receptor	P10275	AR	0.888621	0.748
DS26	Androgen receptor	P10275	AR	0.813228	0.732
DS27	Androgen receptor	P10275	AR	0.839538	0.738
DS28	Androgen receptor	P10275	AR	0.900614	0.782
DS29	Androgen receptor	P10275	AR	0.907761	0.838
DS30	Androgen receptor	P10275	AR	0.901147	0.816
DS31	Androgen receptor	P10275	AR	0.960987	0.792
DS32	Androgen receptor	P10275	AR	0.867464	0.76
FJ02	Androgen receptor	P10275	AR	0.894481	0.766
JH05	Androgen receptor	P10275	AR	0.861258	0.718
JH06	Androgen receptor	P10275	AR	0.897897	0.726
JH07	Androgen receptor	P10275	AR	0.908621	0.754
JH08	Androgen receptor	P10275	AR	0.90287	0.732
MD03	Androgen receptor	P10275	AR	0.916332	0.746
MD04	Androgen receptor	P10275	AR	0.843931	0.776
MT01	Androgen receptor	P10275	AR	0.82235	0.716
MT02	Androgen receptor	P10275	AR	0.893278	0.706
MT03	Androgen receptor	P10275	AR	0.91205	0.784
MT04	Androgen receptor	P10275	AR	0.907392	0.74
PP01	Androgen receptor	P10275	AR	0.910088	0.722
PP02	Androgen receptor	P10275	AR	0.909272	0.742
PP03	Androgen receptor	P10275	AR	0.918704	0.752
SC02	Androgen receptor	P10275	AR	0.90635	0.712
SC03	Androgen receptor	P10275	AR	0.905089	0.702
SC06	Androgen receptor	P10275	AR	0.921805	0.75
SC07	Androgen receptor	P10275	AR	0.921805	0.75
SC08	Androgen receptor	P10275	AR	0.927957	0.76
SY08	Androgen receptor	P10275	AR	0.892595	0.796
SY10	Androgen receptor	P10275	AR	0.831419	0.748
SZ01	Androgen receptor	P10275	AR	0.856634	0.768
SZ03	Androgen receptor	P10275	AR	0.833426	0.728
TD02	Androgen receptor	P10275	AR	0.917086	0.784
TD03	Androgen receptor	P10275	AR	0.913923	0.776
TD04	Androgen receptor	P10275	AR	0.918114	0.748
TK02	Androgen receptor	P10275	AR	0.926657	0.762
TK03	Androgen receptor	P10275	AR	0.927439	0.756
WZ06	Androgen receptor	P10275	AR	0.863512	0.726
YC02	Androgen receptor	P10275	AR	0.908108	0.774
YC04	Androgen receptor	P10275	AR	0.950129	0.766
YC05	Androgen receptor	P10275	AR	0.943227	0.77
YC06	Androgen receptor	P10275	AR	0.900379	0.746
YC07	Androgen receptor	P10275	AR	0.923789	0.75
YC08	Androgen receptor	P10275	AR	0.844115	0.746
ZJ01	Androgen receptor	P10275	AR	0.856634	0.768
ZJ02	Androgen receptor	P10275	AR	0.848788	0.774
ZJ03	Androgen receptor	P10275	AR	0.858326	0.764
ZJ04	Androgen receptor	P10275	AR	0.864874	0.77
ZJ05	Androgen receptor	P10275	AR	0.90735	0.746
MD05	Alpha-2C adrenergic receptor	P18825	ADRA2C	0.827177	0.76
MD05	Alpha-2B adrenergic receptor	P18089	ADRA2B	0.859	0.706
MD05	Alpha-2A adrenergic receptor	P08913	ADRA2A	0.885954	0.7
DS05	Alpha-1D adrenergic receptor	P25100	ADRA1D	0.866132	0.724
DS12	Alpha-1D adrenergic receptor	P25100	ADRA1D	0.857142	0.722
DS13	Alpha-1D adrenergic receptor	P25100	ADRA1D	0.841518	0.716
DS14	Alpha-1D adrenergic receptor	P25100	ADRA1D	0.871632	0.722
DS15	Alpha-1D adrenergic receptor	P25100	ADRA1D	0.846595	0.71
DS17	Alpha-1D adrenergic receptor	P25100	ADRA1D	0.812413	0.73
DS18	Alpha-1D adrenergic receptor	P25100	ADRA1D	0.85918	0.726
DS23	Alpha-1D adrenergic receptor	P25100	ADRA1D	0.810357	0.712
DS24	Alpha-1D adrenergic receptor	P25100	ADRA1D	0.864537	0.706
DS05	Alpha-1B adrenergic receptor	P35368	ADRA1B	0.841343	0.734
DS12	Alpha-1B adrenergic receptor	P35368	ADRA1B	0.849626	0.746
DS13	Alpha-1B adrenergic receptor	P35368	ADRA1B	0.846236	0.736
DS14	Alpha-1B adrenergic receptor	P35368	ADRA1B	0.868359	0.756
DS15	Alpha-1B adrenergic receptor	P35368	ADRA1B	0.808623	0.716
DS16	Alpha-1B adrenergic receptor	P35368	ADRA1B	0.802172	0.706
DS17	Alpha-1B adrenergic receptor	P35368	ADRA1B	0.850014	0.732
DS18	Alpha-1B adrenergic receptor	P35368	ADRA1B	0.864615	0.756
DS23	Alpha-1B adrenergic receptor	P35368	ADRA1B	0.839888	0.758
DS24	Alpha-1B adrenergic receptor	P35368	ADRA1B	0.85186	0.724
MD05	Alpha-1B adrenergic receptor	P35368	ADRA1B	0.805508	0.718
WZ09	Alpha-1B adrenergic receptor	P35368	ADRA1B	0.863385	0.708
YC02	Alpha-1B adrenergic receptor	P35368	ADRA1B	0.804981	0.74
BZ05	Alpha-1A adrenergic receptor	P35348	ADRA1A	0.828501	0.706
DS02	Alpha-1A adrenergic receptor	P35348	ADRA1A	0.823933	0.714
DS05	Alpha-1A adrenergic receptor	P35348	ADRA1A	0.871455	0.724
DS08	Alpha-1A adrenergic receptor	P35348	ADRA1A	0.836177	0.718
DS12	Alpha-1A adrenergic receptor	P35348	ADRA1A	0.878469	0.726
DS13	Alpha-1A adrenergic receptor	P35348	ADRA1A	0.856812	0.726
DS14	Alpha-1A adrenergic receptor	P35348	ADRA1A	0.900608	0.726
DS15	Alpha-1A adrenergic receptor	P35348	ADRA1A	0.840344	0.706
DS16	Alpha-1A adrenergic receptor	P35348	ADRA1A	0.837065	0.702
DS17	Alpha-1A adrenergic receptor	P35348	ADRA1A	0.855726	0.728
DS18	Alpha-1A adrenergic receptor	P35348	ADRA1A	0.890961	0.73
DS20	Alpha-1A adrenergic receptor	P35348	ADRA1A	0.84791	0.734
DS23	Alpha-1A adrenergic receptor	P35348	ADRA1A	0.840591	0.734
DS29	Alpha-1A adrenergic receptor	P35348	ADRA1A	0.847241	0.73
JH01	Alpha-1A adrenergic receptor	P35348	ADRA1A	0.812688	0.72
JH02	Alpha-1A adrenergic receptor	P35348	ADRA1A	0.8119	0.718
MD05	Alpha-1A adrenergic receptor	P35348	ADRA1A	0.803074	0.732
WZ01	Alpha-1A adrenergic receptor	P35348	ADRA1A	0.859173	0.706
WZ09	Alpha-1A adrenergic receptor	P35348	ADRA1A	0.824407	0.702
YC02	Alpha-1A adrenergic receptor	P35348	ADRA1A	0.881781	0.708
