# Supplementary material for: A Methodology for Cancer Therapeutics by Systems Pharmacology-Based Analysis: A Case Study on Breast Cancer-Related Traditional Chinese Medicines
Source: PLoS One. 2017 Jan 9;12(1):e0169363. doi: 10.1371/journal.pone.0169363 (PMC5222515; doi:10.1371/journal.pone.0169363)
Supplement: S2 Table — (XLSX) [file pone.0169363.s002.xlsx]

## Sheet: 统计
	MW		nCIC		RBN		nHDon		nHAcc		Hy		TPSA		MLOGP
DrugBank	0-100	1.7	0	12.9	0	6.4	0	10	0	1.1	-1-0	26.8	0-30	9.1	<0	24.1
	100-200	16.9	1	17.5	1	8.2	1	18.6	1	3.6	0-1	27.5	30-60	20	0-1	14
	200-300	24.7	2	21.5	2	11.3	2	21.1	2	8.5	1-2	18	60-90	26.7	1-2	18
	300-400	28.8	3	23.5	3	12.3	3	16.9	3	10.7	2-3	10.6	90-120	20.8	2-3	20
	400-500	16.8	4	15.7	4	12.8	4	12.6	4	13.6	3-4	6.8	120-150	8.9	3-4	15.6
	500-600	4.2	5	5.5	5	10.5	5	7.3	5	13.8	4-5	4.2	150-180	5.3	4-5	6.6
	>600	6.7	6	1.8	6	9.7	6	4.7	6	11.5	5-6	2.4	180-210	2.9	5-6	1.3
			7	5	7	5.9	7	2.8	7	10.1	6-7	15.3	210-240	1.7	>6	0.7
	600-700	0.026	8	7	8	5.2	8	1.7	8	7	7-8	0.8	240-270	1
	700-800	0.014	9	2	9	4.1	9	9	9	4.6	8-9	0.3	270-300	8
	800-900	0.01	>9	2	>9	13.6	>9	3.3	>9	15.4	>9	1.1	>300	2.9
	900-1000	0.006			10	0.03			10	3.7
	1000-2100	0.011			11	0.023			11	2.4
					12	0.018			12	1.7
					13	0.011			13	1.2
					14	0.009			14	1.2
					15	0.008			15	6
					>15	0.037			>15	4.7
Herbs	MW		nCIC		RBN		nHDon		nHAcc		Hy		TPSA		MlogP
	0-100	0	0	0	0	17.3	0	21.3	0	3.3	-1-0	41.3	0-30	8.76	<0	16
	100-200	5	1	6.7	1	24.7	1	20	1	2	0-1	23.3	30-60	24.7	0-1	15.3
	200-300	32.7	2	14.7	2	11.3	2	18	2	6	1-2	13.3	60-90	24	1-2	20.7
	300-400	32.7	3	30.7	3	10.7	3	12.7	3	18.6	2-3	10	90-120	22	2-3	22.7
	400-500	24.7	4	24.7	4	14	4	8	4	17.3	3-4	5.3	120-150	5.3	3-4	12.7
	500-600	4	5	18	5	5.3	5	8	5	6	4-5	3.3	150-180	8.7	4-5	4
	>600	1	6	3.3	6	7.3	6	4.7	6	15.3	5-6	1.3	180-210	2.7	5-6	6
			7	1.3	7	3.3	7	3.3	7	8.7	6-7	0.7	210-240	2	>6	2.7
			8	0	8	2	8	1.3	8	5.3	7-8	1.3	240-270	0.7
			9	6	9	0	9	7	9	6	8-9	0	270-300	0
			>9	0	>9	3	>9	2	>9	11.33	>9	0	>300	1.3
									10	2.7
					10	0.02			11	3.3
					11	0.006			12	2
					12	0			13	0									s
					13	0			14	9.3
					14	0			15	0
					15	0.006			>15	2
					>15	0

## Sheet: DrugBank
MolID	MW	nCIC	RBN	nHDon	nHAcc	Hy	TPSA	MLOGP	6260	2.49646
DB01090	240.49	2	6	0	0	-0.865	0	-4.382
DB01245	258.56	0	11	0	0	-0.873	0	-3.741
DB03095	74.17	0	0	0	0	-0.719	0	-2.884
DB02995	100.21	1	0	3	0	1.947	27.64	-2.489
DB01803	120.27	0	2	0	0	0.046	0	-2.475
DB02435	114.24	1	1	3	0	1.764	27.64	-2.136
DB02665	134.22	2	1	3	0	1.498	27.64	-1.834
DB04325	122.21	1	2	3	0	1.618	27.64	-1.759
DB04410	136.24	1	3	3	0	1.498	27.64	-1.442
DB03151	286.27	5	0	0	0	0	0	-1.433
DB08837	130.29	0	4	0	0	-0.848	0	-1.41
DB00971	111.03	0	0	0	0	0	0	-1.186
DB02099	208.41	1	4	1	0	-0.395	4.44	-0.326
DB03985	208.41	1	4	1	0	-0.395	4.44	-0.326
DB02671	83.13	1	0	1	0	0.158	19.07	-0.319
DB01158	243.19	1	3	0	0	-0.822	0	-0.161
DB03789	97.16	1	0	1	0	0.046	19.07	0.09
DB03399	56.1	0	1	0	0	-0.646	4.36	0.202
DB03674	215.63	0	0	0	0	-0.315	0	0.203
DB01932	81.13	1	0	1	0	0.004	15.79	0.565
DB01851	242.53	0	12	0	0	-0.923	0	0.824
DB02779	228.5	0	11	0	0	-0.917	0	1.486
DB01710	364.21	8	0	0	0	-0.79	17.62	1.545
DB03733	98.96	0	0	0	0	-0.431	0	1.817
DB05382	253.8	0	0	0	0	0	0	1.817
DB04532	117.16	2	0	1	0	-0.213	15.79	1.834
DB01701	112.99	0	0	0	0	-0.539	0	2.226
DB02265	102.28	0	1	0	0	-0.767	0	2.226
DB03054	252.72	0	0	0	0	-0.215	0	2.419
DB01718	284.62	0	15	0	0	-0.935	0	2.449
DB04558	277.7	1	0	0	0	-0.802	0	2.523
DB01900	92.15	1	0	0	0	-0.936	0	2.608
DB07301	167.22	3	0	1	0	-0.352	15.79	2.859
DB03029	106.18	1	0	0	0	-0.946	0	2.942
DB03463	106.18	1	0	0	0	-0.946	0	2.942
DB01722	106.18	1	1	0	0	-0.946	0	2.942
DB04221	326.71	0	18	0	0	-0.944	0	3.118
DB03561	84.18	1	0	0	0	-0.921	0	3.124
DB03119	72.17	0	2	0	0	-0.898	0	3.138
DB02815	116.17	2	0	0	0	-0.954	0	3.169
DB02252	204.01	1	0	0	0	-0.802	0	3.21
DB02851	168.33	2	0	0	0	-0.877	0	3.374
DB02764	86.2	0	3	0	0	-0.921	0	3.516
DB03630	250.11	1	1	0	0	-0.107	0	3.527
DB04078	134.24	1	2	0	0	-0.96	0	3.562
DB01845	134.24	1	3	0	0	-0.96	0	3.562
DB03836	181.44	1	0	0	0	-0.636	0	4.063
DB00431	290.82	1	0	0	0	-0.484	0	4.092
DB02440	114.26	0	5	0	0	-0.946	0	4.203
DB07372	178.24	3	0	0	0	-0.975	0	4.332
DB08381	178.24	3	0	0	0	-0.975	0	4.332
DB03627	136.26	3	0	0	0	-0.96	0	4.431
DB04501	138.28	2	0	0	0	-0.96	0	4.431
DB08601	291.11	0	9	0	0	-0.897	0	4.484
DB08127	204.39	1	2	0	0	-0.977	0	4.534
DB02826	142.32	0	7	0	0	-0.96	0	4.823
DB07611	174.39	0	8	0	0	-0.294	0	4.823
DB02939	208.32	2	4	0	0	-0.979	0	4.837
DB07752	206.41	0	6	0	0	-0.977	0	4.926
DB02771	170.38	0	9	0	0	-0.969	0	5.396
DB02914	268.48	1	4	0	0	-0.984	0	5.466
DB01770	270.5	1	4	0	0	-0.984	0	5.548
DB03563	198.44	0	11	0	0	-0.975	0	5.931
DB00648	320.04	2	2	0	0	-0.763	0	5.934
DB03050	274.54	0	9	0	0	-0.984	0	6.026
DB03715	212.47	0	12	0	0	-0.977	0	6.187
DB02791	339.41	4	4	0	0	-0.948	0	7.347
DB04435	383.36	4	4	0	0	-0.948	0	7.347
DB01913	380.83	0	21	0	0	-0.989	0	8.858
DB02576	76.14	0	1	4	1	4.107	47.87	-4.218
DB02541	90.17	0	3	4	1	3.64	47.87	-3.765
DB04401	102.18	0	2	0	1	-0.668	17.07	-3.5
DB00122	104.2	0	2	1	1	0.046	20.23	-3.355
DB04250	190.37	0	6	0	1	-0.727	17.07	-2.119
DB03243	126.17	1	1	3	1	1.724	27.64	-1.656
DB01010	166.27	1	2	1	1	-0.244	20.23	-1.484
DB03843	30.03	0	0	0	1	-0.315	17.07	-0.959
DB01828	31.07	0	0	2	1	3.131	26.02	-0.814
DB03681	163.15	0	0	0	1	0	9.23	-0.814
DB04617	327.57	3	9	5	1	2.496	53.81	-0.379
DB02757	68.09	1	0	1	1	0.312	28.68	-0.366
DB01968	75.15	0	0	2	1	3.201	26.02	-0.317
DB01093	78.15	0	0	0	1	-0.431	17.07	-0.317
DB00898	46.08	0	0	1	1	0.638	20.23	-0.172
DB00847	77.17	0	1	2	1	3.201	26.02	-0.172
DB03345	78.15	0	1	1	1	1.769	20.23	-0.172
DB01213	82.12	1	0	1	1	0.158	28.68	0.087
DB03385	82.12	1	0	1	1	0.158	28.68	0.087
DB02311	124.25	0	2	0	1	-0.46	17.07	0.202
DB02396	59.13	0	1	1	1	0.323	12.03	0.347
DB03175	60.11	0	1	1	1	0.323	20.23	0.347
DB06782	124.25	0	2	1	1	2.492	20.23	0.347
DB00505	318.58	2	8	1	1	-0.455	20.23	0.366
DB04381	70.1	0	1	0	1	-0.719	17.07	0.548
DB03329	111.18	1	0	0	1	0.046	12.89	0.736
DB07494	348.55	5	2	0	1	-0.913	9.23	0.752
DB02721	193.98	1	0	1	1	0.311	28.68	0.764
DB03900	74.14	0	0	1	1	0.132	20.23	0.8
DB02606	74.14	0	1	1	1	0.132	20.23	0.8
DB03659	73.16	0	2	2	1	1.23	26.02	0.8
DB02145	74.14	0	2	1	1	0.132	20.23	0.8
DB02412	86.15	1	0	0	1	-0.767	9.23	0.817
DB01996	93.14	1	0	0	1	-0.802	12.89	0.846
DB04490	125.21	1	1	0	1	-0.039	12.89	0.846
DB04320	136.98	0	1	1	1	0.312	20.23	0.864
DB03335	139	0	0	1	1	0.312	20.23	1.009
DB02060	98.16	1	0	0	1	-0.802	17.07	1.05
DB02650	147.38	0	0	0	1	-0.307	17.07	1.064
DB02520	149.31	0	2	0	1	0.079	3.24	1.064
DB01919	86.15	0	3	0	1	-0.767	17.07	1.064
DB03703	100.18	1	0	1	1	-0.088	20.23	1.195
DB02296	88.17	0	2	1	1	0.004	20.23	1.209
DB02045	87.19	0	3	2	1	1.01	26.02	1.209
DB02895	162.3	0	4	0	1	-0.001	17.07	1.238
DB04592	151.01	0	2	1	1	0.158	20.23	1.257
DB03127	121.18	1	1	4	1	2.82	51.61	1.294
DB03087	141.26	1	2	0	1	-0.742	12.89	1.296
DB03540	110.17	2	0	0	1	-0.828	17.07	1.403
DB03736	112.19	1	3	0	1	-0.828	17.07	1.403
DB02962	118.15	2	0	1	1	-0.107	28.68	1.432
DB05448	188.35	1	4	1	1	-0.031	28.68	1.495
DB06728	93.14	1	0	2	1	0.85	26.02	1.506
DB03255	94.12	1	0	1	1	-0.088	20.23	1.506
DB03842	121.2	1	0	2	1	0.63	26.02	1.533
DB04499	120.16	2	1	0	1	-0.848	12.53	1.533
DB06828	226.3	3	4	1	1	-0.314	29.95	1.554
DB08653	160.24	2	2	3	1	1.394	41.81	1.574
DB02107	101.22	0	2	2	1	0.85	26.02	1.587
DB02464	107.17	1	1	2	1	0.728	26.02	1.591
DB06770	108.15	1	1	1	1	-0.158	20.23	1.591
DB02871	160.31	1	3	0	1	-0.768	17.07	1.737
DB03177	132.18	2	0	1	1	-0.161	28.68	1.766
DB04179	118.14	2	0	0	1	-0.848	13.14	1.834
DB02178	120.16	1	2	0	1	-0.848	17.07	1.834
DB00752	133.21	2	1	2	1	0.551	26.02	1.85
DB01688	108.15	1	0	1	1	-0.158	20.23	1.859
DB01776	108.15	1	0	1	1	-0.158	20.23	1.859
DB04446	177.27	2	1	4	1	2.456	51.61	1.859
DB01446	174.27	2	2	3	1	1.314	41.81	1.866
DB03254	144.19	2	1	1	1	-0.206	28.68	1.873
DB04581	158.22	2	2	0	1	-0.807	17.82	1.908
DB04784	122.18	1	1	1	1	-0.213	20.23	1.925
DB02192	122.18	1	2	1	1	-0.213	20.23	1.925
DB00888	156.07	0	2	0	1	-0.591	3.24	1.94
DB02891	190.27	3	0	1	1	-0.127	32.78	1.987
DB00189	144.61	0	2	1	1	-0.107	20.23	2.021
DB01802	139.27	1	1	0	1	-0.864	3.24	2.054
DB04329	129.17	2	0	0	1	-0.864	12.89	2.066
DB02591	146.21	2	0	1	1	-0.206	28.68	2.083
DB04619	120.16	1	1	0	1	-0.848	17.07	2.102
DB04637	181.09	0	4	1	1	-0.039	20.23	2.109
DB01957	128.56	1	0	1	1	-0.039	20.23	2.127
DB03110	128.56	1	0	1	1	-0.039	20.23	2.127
DB03025	128.24	0	5	1	1	-0.213	20.23	2.129
DB01488	188.3	2	3	1	1	-0.305	19.03	2.147
DB01546	188.3	2	3	3	1	1.244	41.81	2.147
DB02163	121.2	1	0	2	1	0.63	26.02	2.193
DB03018	121.2	1	0	2	1	0.63	26.02	2.193
DB04052	122.18	1	0	1	1	-0.213	20.23	2.193
DB02409	139.27	2	0	1	1	-0.257	12.03	2.199
DB00182	135.23	1	2	2	1	0.551	26.02	2.242
DB01576	135.23	1	2	2	1	0.551	26.02	2.242
DB08186	199.27	2	2	0	1	-0.846	22	2.25
DB08575	270.41	3	4	2	1	1.096	42.82	2.274
DB04586	173.01	1	0	1	1	-0.039	20.23	2.296
DB07094	195.33	2	2	2	1	0.59	26.02	2.296
DB01953	222.31	3	3	1	1	-0.371	28.68	2.298
DB02822	187.04	1	1	1	1	-0.107	20.23	2.353
DB02125	150.24	3	0	0	1	-0.877	17.07	2.357
DB01744	152.26	2	0	0	1	-0.877	17.07	2.357
DB02924	152.26	2	1	0	1	-0.877	12.53	2.357
DB02534	134.19	1	2	1	1	-0.257	20.23	2.42
DB02870	133.21	1	3	1	1	-0.257	12.03	2.42
DB02974	178.63	2	1	1	1	-0.164	28.68	2.444
DB06706	141.29	0	4	1	1	-0.257	12.03	2.446
DB03002	220.01	1	0	1	1	-0.039	20.23	2.461
DB00915	151.28	3	0	2	1	0.485	26.02	2.502
DB03852	154.28	2	0	0	1	-0.877	9.23	2.502
DB00825	156.3	1	1	1	1	-0.294	20.23	2.502
DB06714	155.32	1	3	1	1	-0.294	12.03	2.502
DB02114	135.23	1	1	2	1	0.551	26.02	2.51
DB03339	234.04	1	1	1	1	-0.107	20.23	2.51
DB02970	135.23	1	2	2	1	0.551	26.02	2.51
DB07259	189.3	2	2	2	1	0.455	26.02	2.536
DB00191	149.26	1	2	2	1	0.485	26.02	2.545
DB06934	170.65	1	2	1	1	-0.206	20.23	2.545
DB01577	149.26	1	3	1	1	-0.294	12.03	2.545
DB02972	149.26	1	3	2	1	0.485	26.02	2.545
DB04311	149.26	1	4	2	1	0.485	26.02	2.545
DB01460	216.36	2	5	1	1	-0.352	19.03	2.682
DB03824	259.1	2	0	1	1	-0.206	12.03	2.713
DB03136	303.16	2	1	4	1	2.417	51.61	2.722
DB03301	148.22	1	2	1	1	-0.294	20.23	2.723
DB04889	173.28	3	1	1	1	-0.352	12.03	2.726
DB01506	175.3	2	1	2	1	0.38	26.02	2.726
DB04577	175.3	2	2	2	1	0.38	26.02	2.726
DB01626	159.25	1	3	0	1	-0.888	3.24	2.746
DB02273	156.3	0	5	1	1	-0.294	20.23	2.749
DB00633	200.31	2	2	1	1	-0.33	28.68	2.753
DB04926	169.35	1	0	2	1	0.429	26.02	2.794
DB00657	167.33	2	1	1	1	-0.325	12.03	2.794
DB02513	150.24	1	1	1	1	-0.294	20.23	2.813
DB07196	203.33	2	3	1	1	-0.305	12.03	2.817
DB01365	163.29	1	3	1	1	-0.325	12.03	2.837
DB08550	202.09	2	0	1	1	-0.164	12.03	2.981
DB08363	238.36	3	3	1	1	-0.389	16.96	3.019
DB01367	171.26	2	2	1	1	-0.352	12.03	3.027
DB03894	171.26	2	2	1	1	-0.352	12.03	3.027
DB01043	179.34	3	0	2	1	0.38	26.02	3.075
DB00478	179.34	3	1	2	1	0.38	26.02	3.075
DB01444	263.46	2	4	0	1	-0.807	3.24	3.085
DB01527	183.7	1	2	2	1	0.509	26.02	3.105
DB01556	183.7	1	2	2	1	0.509	26.02	3.105
DB07412	183.27	2	2	2	1	0.338	26.02	3.131
DB02310	251.38	3	0	0	1	-0.879	16.77	3.183
DB04273	216.12	2	0	1	1	-0.202	12.03	3.262
DB08369	234.32	3	3	0	1	-0.873	17.82	3.282
DB02211	185.29	2	2	0	1	-0.905	3.24	3.299
DB01037	187.31	1	4	0	1	-0.905	3.24	3.299
DB04677	189.33	1	5	0	1	-0.905	3.24	3.299
DB01468	277.49	2	5	0	1	-0.818	3.24	3.341
DB00818	178.3	1	2	1	1	-0.352	20.23	3.386
DB03143	144.29	0	7	1	1	-0.257	20.23	3.503
DB01186	314.54	4	4	1	1	-0.399	19.03	3.509
DB01463	215.37	3	3	1	1	-0.413	12.03	3.517
DB08924	264.59	1	3	0	1	-0.716	12.36	3.563
DB01976	193.26	3	0	2	1	0.301	26.02	3.583
DB03369	193.26	3	0	2	1	0.301	26.02	3.583
DB01878	182.23	2	2	0	1	-0.905	17.07	3.587
DB01533	291.52	2	6	0	1	-0.828	3.24	3.59
DB00208	263.81	3	2	0	1	-0.807	3.24	3.609
DB01520	249.46	3	2	0	1	-0.865	3.24	3.614
DB03030	254.38	3	3	0	1	-0.818	17.82	3.646
DB02417	330.79	1	0	1	1	0.031	20.23	3.764
DB01549	229.4	3	2	0	1	-0.923	3.24	3.767
DB02619	265.27	0	10	1	1	-0.305	20.23	3.872
DB02509	222.41	0	7	1	1	-0.413	20.23	3.909
DB06902	212.31	2	2	1	1	-0.413	20.23	3.919
DB07860	231.74	2	3	2	1	0.329	26.02	3.919
DB08688	170.33	0	8	0	1	-0.888	17.07	3.953
DB04093	170.33	0	9	0	1	-0.888	17.07	3.953
DB08085	216.35	1	7	0	1	-0.917	17.07	4.001
DB03575	243.43	3	2	0	1	-0.927	3.24	4.01
DB08100	224.32	2	2	1	1	-0.429	20.23	4.088
DB01619	261.39	4	1	0	1	-0.935	3.24	4.141
DB00865	239.39	2	5	0	1	-0.927	3.24	4.143
DB07641	218.36	0	9	0	1	-0.835	17.07	4.234
DB08071	259.48	2	5	0	1	-0.931	3.24	4.247
DB02982	238.46	0	12	1	1	-0.429	20.23	4.255
DB06894	186.38	0	10	1	1	-0.352	20.23	4.379
DB06833	332.53	4	5	1	1	-0.475	16.96	4.413
DB04794	310.42	4	4	0	1	-0.905	17.82	4.442
DB03895	329.5	3	3	0	1	-0.909	6.25	4.453
DB08102	328	2	1	1	1	-0.265	20.23	4.455
DB00434	287.43	4	0	0	1	-0.941	3.24	4.514
DB01105	279.89	2	5	0	1	-0.879	3.24	4.515
DB00162	286.5	1	5	1	1	-0.479	20.23	4.531
DB00540	263.41	3	3	1	1	-0.468	12.03	4.533
DB00344	263.41	3	4	1	1	-0.468	12.03	4.533
DB04720	479.81	2	1	1	1	-0.004	28.68	4.566
DB03941	192.33	1	6	1	1	-0.375	20.23	4.57
DB03167	488.57	1	0	1	1	0.079	20.23	4.594
DB00793	361.38	1	2	0	1	-0.626	9.23	4.635
DB00924	275.42	3	3	0	1	-0.938	3.24	4.683
DB01889	274.49	4	0	1	1	-0.468	20.23	4.684
DB00321	277.44	3	3	0	1	-0.938	3.24	4.761
DB01239	315.89	3	3	0	1	-0.844	3.24	4.801
DB01074	277.55	3	4	1	1	-0.468	12.03	4.829
DB00735	287.43	3	5	0	1	-0.941	3.24	4.831
DB00934	277.44	4	4	1	1	-0.479	12.03	4.841
DB01616	281.48	2	9	0	1	-0.938	3.24	4.841
DB08101	354.04	2	2	1	1	-0.314	20.23	4.867
DB01493	288.52	4	1	1	1	-0.479	20.23	4.912
DB00257	344.86	4	4	0	1	-0.869	17.82	4.925
DB00857	291.47	2	4	0	1	-0.941	3.24	4.984
DB00340	309.51	4	2	0	1	-0.896	3.24	4.985
DB01431	300.53	4	2	1	1	-0.489	20.23	5.027
DB00304	310.52	4	1	1	1	-0.498	20.23	5.149
DB01104	306.25	3	2	1	1	-0.37	12.03	5.149
DB08567	306.25	3	2	1	1	-0.37	12.03	5.149
DB03381	240.48	0	14	0	1	-0.923	17.07	5.275
DB01091	317.51	3	5	0	1	-0.946	3.24	5.34
DB01637	298.62	0	14	1	1	-0.479	20.23	5.449
DB04825	329.52	3	8	1	1	-0.514	12.03	5.475
DB00639	411.8	3	7	0	1	-0.751	17.82	5.736
DB05792	360.03	3	6	0	1	-0.909	3.24	5.753
DB00169	384.71	3	6	1	1	-0.535	20.23	6.188
DB00153	396.72	3	5	1	1	-0.541	20.23	6.296
DB04038	396.72	4	4	1	1	-0.541	20.23	6.387
DB01070	398.74	3	5	1	1	-0.541	20.23	6.387
DB04540	386.73	4	5	1	1	-0.535	20.23	6.392
DB03874	413.81	0	16	0	1	-0.957	3.24	6.798
DB00632	326.68	0	20	1	1	-0.498	20.23	6.802
DB03696	426.8	4	4	1	1	-0.552	20.23	6.872
DB03232	639.16	1	23	1	1	-0.611	20.23	9.596
DB04455	118.18	0	2	1	2	0.079	37.3	-3.524
DB02068	118.18	0	4	4	2	3.15	64.94	-3.524
DB03328	161.02	0	0	0	2	0.969	34.14	-3.191
DB04284	144.22	1	1	1	2	-0.065	37.3	-3.185
DB03128	146.24	0	4	0	2	-0.672	26.3	-2.793
DB06709	160.27	0	4	0	2	-0.702	26.3	-2.46
DB03811	140.19	1	3	4	2	2.838	73.02	-1.272
DB02108	58.1	0	1	3	2	3.201	49.87	-1.198
DB00515	298.04	0	0	4	2	4.646	52.04	-1.053
DB03994	61.1	0	1	3	2	3.201	46.25	-1.053
DB02679	42.05	0	0	2	2	2.349	49.81	-1.028
DB04361	44.07	0	0	1	2	0.903	36.21	-1.028
DB01942	46.03	0	0	1	2	0.903	37.3	-1.028
DB02845	80.03	0	0	1	2	0.754	37.3	-1.028
DB02736	59.08	0	0	2	2	1.769	43.09	-0.792
DB03587	72.07	0	1	0	2	-0.539	34.14	-0.786
DB03057	72.07	0	2	0	2	-0.539	34.14	-0.786
DB03776	74.09	0	1	1	2	0.312	37.3	-0.679
DB01839	76.11	0	1	2	2	1.41	40.46	-0.534
DB02159	76.11	0	1	2	2	1.41	40.46	-0.534
DB04349	76.11	0	1	2	2	1.41	40.46	-0.534
DB02806	76.11	0	2	1	2	0.312	29.46	-0.534
DB02774	76.11	0	2	2	2	1.41	40.46	-0.534
DB03864	108.18	0	2	2	2	2.492	40.46	-0.534
DB00592	86.16	1	0	2	2	1.164	24.06	-0.473
DB03316	88.12	1	0	0	2	-0.614	18.46	-0.473
DB01822	152.26	1	0	2	2	1.083	40.46	-0.473
DB02693	152.26	1	0	2	2	1.083	40.46	-0.473
DB02646	59.08	0	1	0	2	-0.431	29.43	-0.386
DB02176	259.64	0	1	0	2	-0.359	26.3	-0.386
DB00272	111.17	1	2	3	2	2.001	54.7	-0.34
DB05381	111.17	1	2	3	2	2.001	54.7	-0.34
DB05891	111.17	1	2	3	2	2.001	54.7	-0.34
DB01844	73.11	0	0	0	2	-0.539	20.31	-0.273
DB04161	73.11	0	1	2	2	1.41	43.09	-0.273
DB02335	102.18	1	0	2	2	1.317	38.38	-0.259
DB02203	85.12	0	0	1	2	0.158	44.02	-0.226
DB02788	88.12	0	1	1	2	0.158	37.3	-0.226
DB04364	88.12	0	1	1	2	0.158	37.3	-0.226
DB04094	88.12	0	2	1	2	0.158	37.3	-0.226
DB04504	98.17	1	0	2	2	0.984	38.38	-0.208
DB06637	94.13	1	0	2	2	0.984	38.91	-0.145
DB03594	69.08	1	0	1	2	0.492	41.57	-0.097
DB02418	90.14	0	1	2	2	1.164	40.46	-0.081
DB02202	90.14	0	2	2	2	1.164	40.46	-0.081
DB01917	88.18	0	3	4	2	3.64	52.04	-0.081
DB01749	90.14	0	3	0	2	-0.614	18.46	-0.081
DB02249	90.14	0	3	1	2	0.158	29.46	-0.081
DB01955	90.14	0	3	2	2	1.164	40.46	-0.081
DB01692	154.28	0	3	2	2	3.268	40.46	-0.081
DB02184	154.28	0	3	2	2	3.268	40.46	-0.081
DB04447	154.28	0	3	2	2	3.268	40.46	-0.081
DB02486	154.28	0	5	2	2	1.083	40.46	-0.081
DB03253	100.19	1	1	3	2	2.081	38.05	-0.063
DB00763	114.19	1	0	1	2	0.18	20.72	-0.051
DB04145	109.14	1	1	1	2	-0.039	33.12	-0.035
DB02579	72.07	0	1	1	2	0.312	37.3	0.026
DB05384	72.07	0	1	1	2	0.312	37.3	0.026
DB02969	143.23	1	2	1	2	-0.001	33.12	0.062
DB03266	100.13	0	4	0	2	-0.668	34.14	0.076
DB03766	74.09	0	1	1	2	0.312	37.3	0.133
DB02234	104.2	0	2	3	2	2.492	49.87	0.133
DB02539	104.2	0	2	3	2	2.492	49.87	0.133
DB02589	151.09	0	2	3	2	2.492	49.87	0.133
DB02121	87.14	0	2	2	2	1.164	43.09	0.18
DB04699	86.1	1	0	0	2	-0.614	26.3	0.194
DB03876	178.26	2	1	4	2	2.537	64.5	0.314
DB04383	103.19	0	2	3	2	2.081	46.25	0.329
DB03854	102.21	0	4	4	2	3.297	52.04	0.329
DB02198	138.95	0	0	1	2	0.492	37.3	0.366
DB01625	353.58	2	8	2	2	0.137	43.09	0.423
DB04749	178.3	0	6	0	2	0.031	34.14	0.454
DB00733	137.18	1	1	1	2	-0.065	36.47	0.472
DB02074	86.1	0	1	1	2	0.158	37.3	0.479
DB03241	115.2	0	4	2	2	0.846	43.09	0.561
DB03654	179.34	0	6	2	2	0.839	43.09	0.561
DB04113	113.18	1	0	0	2	-0.71	20.31	0.575
DB08809	128.94	0	0	1	2	0.465	37.3	0.586
DB02531	88.12	0	1	1	2	0.158	37.3	0.586
DB03568	88.12	0	2	1	2	0.158	37.3	0.586
DB04018	118.23	0	2	3	2	2.214	49.87	0.586
DB02166	414.65	4	7	4	2	1.472	55.92	0.61
DB04836	338.51	3	8	3	2	0.847	53.91	0.614
DB06698	136.22	1	3	1	2	-0.161	24.92	0.652
DB01811	149.16	2	0	3	2	1.574	56.25	0.654
DB03564	118.2	0	2	2	2	0.846	40.46	0.706
DB03260	116.24	0	5	4	2	3.032	52.04	0.706
DB02210	118.2	0	5	2	2	0.846	40.46	0.706
DB01939	161.21	2	1	5	2	3.596	80.29	0.71
DB01563	165.4	0	0	2	2	1.385	40.46	0.735
DB00609	166.27	1	2	2	2	0.66	38.91	0.83
DB01874	139.22	2	0	0	2	-0.768	20.31	0.856
DB02232	110.12	1	0	2	2	0.846	40.46	0.893
DB03968	127.21	1	0	0	2	-0.742	20.31	0.929
DB03559	127.21	1	1	1	2	-0.107	29.1	0.929
DB04737	133.16	1	1	1	2	-0.161	44.02	0.954
DB03058	123.17	1	1	3	2	1.724	46.25	0.978
DB02768	102.15	0	2	0	2	-0.668	26.3	0.996
DB03741	102.15	0	2	1	2	0.046	37.3	0.996
DB03750	102.15	0	2	1	2	0.046	37.3	0.996
DB01670	102.15	0	3	0	2	-0.668	26.3	0.996
DB02406	102.15	0	3	1	2	0.046	37.3	0.996
DB04026	141.24	2	0	1	2	-0.161	23.47	1.001
DB04236	190.27	2	3	4	2	2.242	62.04	1.03
DB08652	174.22	2	2	3	2	1.389	58.88	1.058
DB08649	176.24	2	2	4	2	2.342	62.04	1.144
DB03560	122.13	1	1	1	2	-0.107	37.3	1.156
DB04654	155.27	1	4	1	2	-0.206	29.1	1.173
DB08628	196.29	1	2	1	2	-0.202	37.3	1.182
DB05855	162.26	1	4	1	2	-0.244	24.92	1.182
DB04130	148.18	2	1	1	2	-0.119	37.91	1.198
DB03454	124.15	1	0	2	2	0.736	40.46	1.246
DB04120	124.15	1	0	2	2	0.736	40.46	1.246
DB03711	144.24	0	4	1	2	-0.161	37.3	1.248
DB01742	141.24	1	0	0	2	-0.768	20.31	1.262
DB00184	162.26	2	1	0	2	-0.807	16.13	1.272
DB07919	212.27	3	1	1	2	-0.291	37.91	1.29
DB03694	152.24	1	1	3	2	1.69	38.05	1.294
DB08214	160.19	2	1	1	2	-0.164	38.05	1.305
DB04387	157.29	1	3	3	2	1.486	46.25	1.318
DB02641	129.23	0	5	2	2	0.736	43.09	1.321
DB03848	142.19	1	1	1	2	-0.001	37.3	1.347
DB02481	135.18	1	2	1	2	-0.161	29.1	1.36
DB00397	151.23	1	2	3	2	1.486	46.25	1.361
DB01486	151.23	1	2	3	2	1.486	46.25	1.361
DB04484	151.23	1	3	3	2	1.486	46.25	1.361
DB02803	152.21	1	3	2	2	0.573	40.46	1.361
DB06901	168.26	1	4	1	2	-0.244	37.3	1.369
DB03993	116.18	0	3	1	2	-0.039	37.3	1.373
DB04333	144.3	0	7	4	2	2.646	52.04	1.393
DB01726	109.14	1	0	3	2	1.882	46.25	1.404
DB03297	156.22	1	2	1	2	-0.065	37.3	1.432
DB04605	144.19	2	0	2	2	0.573	38.91	1.453
DB07950	175.2	2	2	2	2	0.53	53.09	1.464
DB02434	170.25	1	4	1	2	-0.119	37.3	1.464
DB04302	210.32	1	2	1	2	-0.235	37.3	1.474
DB02817	168.26	2	0	1	2	-0.244	37.3	1.477
DB00730	201.27	3	1	1	2	-0.166	41.57	1.526
DB08065	184.22	3	1	2	2	0.547	57.36	1.53
DB01560	149.21	1	2	2	2	0.573	43.09	1.539
DB07623	220.34	2	3	0	2	-0.696	25.78	1.55
DB00830	177.27	2	1	1	2	-0.277	21.26	1.564
DB08264	162.2	2	0	2	2	0.509	40.46	1.574
DB03149	163.24	1	3	2	2	0.509	43.09	1.574
DB01445	204.3	2	3	2	2	0.431	39.26	1.579
DB03180	136.22	1	0	4	2	2.646	52.04	1.58
DB00185	199.35	3	0	0	2	-0.748	12.47	1.622
DB03056	168.32	2	1	1	2	-0.244	15.27	1.622
DB08070	201.3	2	3	3	2	1.247	54.7	1.645
DB03061	143.26	0	5	1	2	-0.161	29.1	1.654
DB04165	143.26	0	5	2	2	0.647	43.09	1.654
DB04105	143.26	0	6	1	2	-0.161	29.1	1.654
DB08120	207.4	0	7	2	2	2.537	43.09	1.654
DB07597	163.24	2	0	3	2	1.394	46.25	1.664
DB08654	163.24	2	0	3	2	1.394	46.25	1.664
DB00852	165.26	1	3	2	2	0.509	32.26	1.664
DB01364	165.26	1	3	2	2	0.509	32.26	1.664
DB04245	165.26	1	3	3	2	1.394	46.25	1.664
DB08425	165.26	1	3	3	2	1.394	46.25	1.664
DB08428	165.26	1	3	3	2	1.394	46.25	1.664
DB00166	206.36	1	5	1	2	-0.083	37.3	1.668
DB03793	122.13	1	1	1	2	-0.107	37.3	1.7
DB01927	164.22	1	0	0	2	-0.807	34.14	1.718
DB07821	164.21	0	3	0	2	-0.672	26.3	1.727
DB07822	164.21	0	3	0	2	-0.672	26.3	1.727
DB02996	162.28	0	4	1	2	0.743	37.3	1.727
DB02938	130.21	0	5	1	2	-0.107	37.3	1.727
DB06968	218.34	2	7	0	2	-0.734	35.64	1.735
DB08113	195.24	3	1	1	2	-0.265	41.57	1.751
DB08627	224.35	1	2	1	2	-0.265	37.3	1.755
DB02758	189.23	2	3	2	2	0.477	53.09	1.756
DB04533	123.17	1	0	3	2	1.724	46.25	1.757
DB00822	296.6	0	7	0	2	-0.612	6.48	1.761
DB04569	136.16	1	3	0	2	-0.768	26.3	1.766
DB03372	260.39	3	2	1	2	0.374	36.1	1.774
DB03514	150.19	1	2	1	2	-0.206	29.46	1.807
DB01579	191.3	2	1	0	2	-0.835	12.47	1.845
DB08447	232.36	2	5	2	2	0.353	39.26	1.846
DB06851	184.26	2	3	1	2	-0.305	24.92	1.854
DB03722	161.22	2	0	1	2	-0.244	29.1	1.856
DB00780	136.22	1	3	3	2	1.594	38.05	1.856
DB04745	145.17	2	0	1	2	-0.206	32.86	1.859
DB08374	197.68	1	3	2	2	0.53	43.09	1.866
DB07913	177.27	1	4	2	2	0.455	43.09	1.866
DB03090	177.27	1	5	1	2	-0.277	29.1	1.866
DB04065	167.28	2	2	0	2	-0.807	20.31	1.883
DB02191	240.33	4	0	1	2	-0.334	36.1	1.892
DB02365	180.22	3	0	0	2	-0.835	25.78	1.898
DB04556	165.26	1	2	1	2	-0.244	23.47	1.932
DB01472	165.26	1	3	2	2	0.509	35.25	1.932
DB07346	165.26	1	3	3	2	1.394	46.25	1.932
DB02403	111.13	1	0	2	2	0.846	26.02	1.953
DB04415	199.7	1	3	3	2	1.389	46.25	1.956
DB08655	227.28	3	0	0	2	-0.807	39.07	1.96
DB03975	321.71	1	1	1	2	-0.065	37.3	1.968
DB02131	157.29	0	6	1	2	-0.206	29.1	1.971
DB04379	163.24	1	2	0	2	-0.807	20.31	1.98
DB07436	163.24	1	3	1	2	-0.244	29.1	1.98
DB08217	187.34	1	1	1	2	0.59	23.47	1.985
DB02242	156.25	1	3	1	2	-0.206	37.3	1.985
DB00797	160.24	2	2	1	2	-0.244	24.39	1.994
DB07610	160.18	2	0	2	2	0.509	40.46	2.024
DB07661	160.18	2	0	2	2	0.509	40.46	2.024
DB02740	203.26	2	4	2	2	0.431	53.09	2.037
DB01539	192.34	2	1	0	2	-0.835	27.03	2.049
DB00313	144.24	0	5	1	2	-0.161	37.3	2.06
DB03760	208.38	0	7	1	2	1.555	37.3	2.06
DB02024	150.19	1	3	1	2	-0.206	37.3	2.083
DB07720	208.71	3	1	1	2	-0.235	24.92	2.113
DB01550	188.3	1	5	1	2	-0.305	35.82	2.147
DB04188	192.34	0	9	2	2	0.408	24.06	2.147
DB02756	173.23	3	0	0	2	-0.822	20.31	2.148
DB04580	159.2	2	0	0	2	-0.807	22	2.162
DB08114	190.29	2	2	2	2	0.53	38.91	2.176
DB02463	252.32	3	2	6	2	3.801	87.63	2.179
DB07726	166.24	1	1	2	2	0.509	40.46	2.2
DB08779	226.35	2	3	2	2	0.616	48.91	2.203
DB00382	198.29	3	0	2	2	0.366	38.91	2.209
DB00379	179.29	1	3	2	2	0.455	35.25	2.224
DB07129	179.29	1	3	2	2	0.455	35.25	2.224
DB00170	172.19	2	0	0	2	-0.822	34.14	2.233
DB04665	146.15	2	0	0	2	-0.79	30.21	2.265
DB00848	204.32	3	1	0	2	-0.766	15.6	2.286
DB07614	227.31	3	2	1	2	-0.229	41.57	2.287
DB07524	209.27	3	2	2	2	0.39	40.71	2.29
DB08036	311.36	6	0	3	2	0.915	60.68	2.291
DB01986	125.16	1	0	2	2	0.736	26.02	2.296
DB03728	156.57	1	1	1	2	-0.065	37.3	2.302
DB06981	217.29	2	4	2	2	0.39	53.09	2.309
DB08480	187.26	2	2	1	2	-0.305	32.59	2.329
DB03707	180.3	1	3	2	2	0.59	38.38	2.351
DB03669	140.17	1	2	1	2	-0.161	20.23	2.353
DB03400	164.22	1	3	1	2	-0.244	37.3	2.386
DB07673	164.22	1	3	1	2	-0.244	37.3	2.386
DB02000	164.22	1	4	1	2	-0.244	37.3	2.386
DB02953	196.29	1	4	1	2	0.53	37.3	2.386
DB08235	284.41	3	4	2	2	0.311	44.89	2.386
DB04307	187.26	2	2	2	2	0.408	32.26	2.415
DB02586	208.28	3	0	0	2	-0.856	25.78	2.434
DB05266	230.34	2	3	0	2	-0.807	34.37	2.448
DB01740	245.26	1	5	2	2	0.53	38.91	2.449
DB00904	293.4	4	2	0	2	-0.807	39.82	2.464
DB08718	220.31	2	2	2	2	0.431	40.46	2.473
DB07669	186.22	2	0	0	2	-0.835	34.14	2.514
DB02923	186.22	2	1	2	2	0.408	40.46	2.514
DB07478	186.22	2	1	2	2	0.408	40.46	2.514
DB04951	185.24	2	1	0	2	-0.835	22	2.528
DB07206	237.33	3	3	3	2	1.088	54.7	2.542
DB07525	238.31	3	3	1	2	-0.334	37.91	2.542
DB01221	237.75	2	2	1	2	-0.291	29.1	2.558
DB08785	160.18	2	0	0	2	-0.807	30.21	2.568
DB06980	231.32	2	5	2	2	0.353	53.09	2.572
DB01782	220.24	4	0	1	2	-0.314	45.75	2.6
DB07342	244.37	4	3	0	2	-0.818	34.89	2.613
DB02731	382.85	1	4	1	2	-0.127	37.3	2.619
DB01620	240.38	2	5	0	2	-0.873	16.13	2.627
DB07051	245.33	2	4	1	2	-0.28	45.37	2.638
DB07345	219.36	2	3	3	2	1.127	46.25	2.648
DB04051	178.25	1	5	1	2	-0.277	37.3	2.678
DB00937	205.33	1	5	0	2	-0.846	20.31	2.686
DB03490	233.29	4	1	1	2	-0.334	41.57	2.733
DB02415	206.39	0	9	1	2	-0.202	37.3	2.781
DB00600	200.25	2	3	1	2	-0.33	29.46	2.786
DB01750	186.22	2	2	1	2	-0.305	37.3	2.79
DB01441	274.45	2	6	1	2	-0.37	28.26	2.863
DB07959	234.28	4	1	2	2	0.374	57.36	2.873
DB04821	238.36	3	1	2	2	0.265	29.26	2.895
DB08615	285.42	3	2	1	2	-0.32	27.35	2.908
DB03851	253.32	3	4	1	2	-0.353	42.23	2.916
DB04885	319.44	5	2	0	2	-0.823	39.82	2.924
DB06711	210.3	3	2	1	2	-0.352	24.39	2.934
DB07972	223.3	3	1	2	2	0.353	43.84	2.946
DB02570	308.15	1	3	1	2	0.605	37.3	2.946
DB03441	290.11	1	3	1	2	-0.202	37.3	2.959
DB08161	224.35	1	6	1	2	0.431	37.3	2.959
DB08061	261.78	3	2	2	2	0.374	40.71	2.972
DB04519	144.24	0	6	1	2	-0.161	37.3	2.972
DB05343	186.33	0	8	1	2	-0.277	37.3	2.972
DB08171	218.4	0	10	1	2	0.477	37.3	2.972
DB07483	218.29	2	2	1	2	-0.265	37.3	2.978
DB06727	234.43	4	0	0	2	-0.865	6.48	2.986
DB00265	203.31	1	3	0	2	-0.846	20.31	3.007
DB00461	228.31	2	4	0	2	-0.865	26.3	3.038
DB06204	221.38	1	5	1	2	-0.352	23.47	3.04
DB01925	220.66	2	1	2	2	0.431	40.46	3.054
DB08933	354.3	3	2	0	2	-0.657	41.61	3.06
DB08176	177.24	1	4	1	2	-0.277	23.85	3.07
DB01243	214.05	2	0	1	2	-0.127	33.12	3.095
DB04646	322	1	1	0	2	-0.696	34.14	3.098
DB00902	296.47	4	2	0	2	-0.844	8.17	3.108
DB01176	266.42	3	3	0	2	-0.886	6.48	3.108
DB07110	193.29	2	2	1	2	-0.305	12.03	3.131
DB01114	274.82	2	5	0	2	-0.828	16.13	3.138
DB07776	222.25	3	1	0	2	-0.865	30.21	3.148
DB00498	222.25	3	1	0	2	-0.865	34.14	3.148
DB01209	245.4	3	0	3	2	1.033	46.25	3.154
DB04832	317.25	2	4	0	2	-0.828	16.13	3.178
DB00821	273.73	3	2	2	2	0.341	53.09	3.184
DB07857	297.81	3	4	3	2	1.015	54.7	3.195
DB07858	297.81	3	4	3	2	1.015	54.7	3.195
DB01156	239.77	1	4	1	2	-0.291	29.1	3.218
DB04826	286.48	3	4	0	2	-0.836	6.48	3.221
DB07161	209.27	3	1	3	2	1.189	54.7	3.226
DB01050	206.31	1	4	1	2	-0.33	37.3	3.23
DB08773	242.31	3	1	2	2	0.353	40.46	3.238
DB03588	212.26	2	3	1	2	-0.352	37.3	3.246
DB07477	212.26	2	3	1	2	-0.352	37.3	3.246
DB00405	319.27	2	5	0	2	-0.828	16.13	3.258
DB00835	319.27	2	5	0	2	-0.828	16.13	3.258
DB00427	278.43	3	4	0	2	-0.891	16.13	3.26
DB01069	284.46	3	3	0	2	-0.836	8.17	3.262
DB00420	284.46	3	4	0	2	-0.836	8.17	3.262
DB01075	255.39	2	6	0	2	-0.879	12.47	3.262
DB00476	297.45	3	6	1	2	-0.385	21.26	3.296
DB06973	228.31	2	2	2	2	0.295	40.46	3.306
DB08595	258.39	3	1	1	2	-0.404	29.46	3.307
DB04638	222.36	1	2	2	2	0.329	40.46	3.308
DB01146	281.43	3	4	0	2	-0.891	12.47	3.34
DB07061	340.56	4	5	2	2	0.154	37.19	3.342
DB01434	272.42	4	0	0	2	-0.886	34.14	3.367
DB06918	249.34	3	2	4	2	1.883	65.66	3.374
DB06923	249.34	3	2	4	2	1.883	65.66	3.374
DB08184	249.34	3	2	4	2	1.883	65.66	3.374
DB06148	264.4	4	0	0	2	-0.886	6.48	3.376
DB03515	266.36	4	0	1	2	-0.419	37.3	3.376
DB04815	305.5	2	0	1	2	-0.127	33.12	3.376
DB04459	215.03	2	0	0	2	-0.673	30.21	3.396
DB00854	257.41	4	0	1	2	-0.404	23.47	3.397
DB02187	268.38	4	0	1	2	-0.419	37.3	3.458
DB04693	274.44	4	0	0	2	-0.886	34.14	3.463
DB00719	290.44	4	0	0	2	-0.896	16.13	3.488
DB08801	292.46	3	5	0	2	-0.896	16.13	3.488
DB08062	225.72	2	2	1	2	-0.096	41.57	3.5
DB01246	298.49	3	4	0	2	-0.844	8.17	3.5
DB01173	269.42	2	6	0	2	-0.886	12.47	3.5
DB02047	226.29	2	3	1	2	-0.371	37.3	3.502
DB07373	284.43	4	0	0	2	-0.891	34.14	3.509
DB02998	284.43	4	0	1	2	-0.432	37.3	3.509
DB00676	212.26	2	4	0	2	-0.856	26.3	3.514
DB00920	309.46	4	0	0	2	-0.851	20.31	3.528
DB01142	279.41	3	3	0	2	-0.891	12.47	3.528
DB00289	255.39	2	6	1	2	-0.404	21.26	3.53
DB00655	270.4	4	0	1	2	-0.419	37.3	3.544
DB06903	234.37	3	1	1	2	-0.371	37.3	3.545
DB01071	322.51	5	2	0	2	-0.858	8.17	3.568
DB02699	300.48	1	5	1	2	-0.444	37.3	3.568
DB07757	335.26	3	3	1	2	-0.37	37.3	3.575
DB03259	255.1	2	1	2	2	0.451	40.46	3.586
DB04393	255.1	2	2	1	2	-0.229	29.46	3.586
DB01631	172.3	0	8	0	2	-0.807	26.3	3.593
DB03600	172.3	0	8	1	2	-0.244	37.3	3.593
DB01536	286.45	4	0	0	2	-0.891	34.14	3.599
DB01541	286.45	4	0	1	2	-0.432	37.3	3.599
DB00387	287.49	3	5	1	2	-0.432	23.47	3.599
DB00942	287.49	3	5	1	2	-0.432	23.47	3.599
DB06694	244.42	2	3	1	2	-0.389	24.39	3.608
DB08936	300.86	3	3	0	2	-0.844	6.48	3.608
DB04082	188.35	0	10	1	2	-0.277	29.46	3.623
DB00783	272.42	4	0	2	2	0.213	40.46	3.635
DB00514	271.44	4	1	0	2	-0.886	12.47	3.635
DB03302	271.9	2	0	0	2	-0.557	26.3	3.639
DB07485	268.38	3	2	2	2	0.213	40.46	3.644
DB01151	266.42	3	4	1	2	-0.419	15.27	3.644
DB00990	296.44	4	0	0	2	-0.896	34.14	3.65
DB07283	305.4	4	3	1	2	-0.412	42.23	3.655
DB02405	279.25	0	10	1	2	-0.265	37.3	3.658
DB01731	426.17	3	4	1	2	-0.31	28.4	3.66
DB03672	288.42	4	3	1	2	-0.444	24.92	3.678
DB06871	282.41	4	0	2	2	0.19	40.46	3.691
DB05271	315.52	3	6	1	2	-0.399	23.47	3.691
DB01561	288.47	4	0	0	2	-0.891	34.14	3.696
DB07375	288.47	4	0	0	2	-0.891	34.14	3.696
DB00624	288.47	4	0	1	2	-0.432	37.3	3.696
DB01481	288.47	4	0	1	2	-0.432	37.3	3.696
DB01708	288.47	4	0	1	2	-0.432	37.3	3.696
DB05830	288.47	4	0	1	2	-0.432	37.3	3.696
DB07768	288.47	4	0	1	2	-0.432	37.3	3.696
DB00392	312.52	3	5	0	2	-0.851	8.17	3.732
DB04017	272.19	1	6	0	2	-0.75	12.47	3.742
DB00967	310.85	4	0	1	2	-0.399	24.92	3.756
DB07883	291.42	4	3	2	2	0.169	43.09	3.756
DB00477	318.9	3	4	0	2	-0.797	8.17	3.768
DB04837	289.83	2	5	1	2	-0.37	23.47	3.768
DB08207	223.29	3	1	0	2	-0.865	26.03	3.77
DB00504	283.45	4	2	1	2	-0.432	23.47	3.777
DB00652	285.47	3	2	1	2	-0.432	23.47	3.777
DB00245	307.47	4	4	0	2	-0.901	12.47	3.791
DB01231	309.49	3	6	1	2	-0.455	23.47	3.791
DB02854	290.49	4	0	1	2	-0.432	37.3	3.803
DB02901	290.49	4	0	1	2	-0.432	37.3	3.803
DB07447	290.49	4	0	1	2	-0.432	37.3	3.803
DB01524	290.49	4	0	2	2	0.19	40.46	3.803
DB01526	290.49	4	0	2	2	0.19	40.46	3.803
DB00717	298.46	4	0	1	2	-0.444	37.3	3.827
DB00376	301.52	3	5	1	2	-0.444	23.47	3.827
DB08604	289.54	2	2	1	2	-0.198	29.46	3.842
DB08103	344	2	2	1	2	-0.229	29.46	3.842
DB03865	362.86	4	3	6	2	3.354	87.63	3.857
DB04114	298.84	4	1	2	2	0.237	38.91	3.876
DB00458	280.45	3	4	0	2	-0.891	6.48	3.876
DB07859	337.88	4	3	2	2	0.214	40.71	3.878
DB00890	266.36	2	3	2	2	0.213	40.46	3.879
DB07650	186.33	0	10	0	2	-0.822	26.3	3.884
DB08684	218.4	0	10	0	2	-0.235	26.3	3.884
DB01237	334.28	2	6	0	2	-0.836	12.47	3.885
DB07119	270.72	3	1	2	2	0.29	40.46	3.909
DB06710	302.5	4	0	1	2	-0.444	37.3	3.923
DB01521	322.91	4	0	1	2	-0.399	37.3	3.923
DB02617	341.31	2	8	1	2	-0.31	38.05	3.935
DB01530	292.51	4	0	2	2	0.19	40.46	3.948
DB03882	292.51	4	0	2	2	0.19	40.46	3.948
DB03926	292.51	4	0	2	2	0.19	40.46	3.948
DB02946	334.69	2	4	1	2	-0.271	29.1	3.95
DB00255	268.38	2	4	2	2	0.213	40.46	3.956
DB06730	310.47	4	1	1	2	-0.455	37.3	3.959
DB00378	312.49	4	1	0	2	-0.901	34.14	3.959
DB06870	312.49	4	2	1	2	-0.455	37.3	3.959
DB00810	311.51	4	5	1	2	-0.455	23.47	3.959
DB06732	272.31	4	1	0	2	-0.891	30.21	3.961
DB07453	272.31	4	1	0	2	-0.891	30.21	3.961
DB00925	303.86	2	7	0	2	-0.844	12.47	4
DB04905	283.45	2	8	0	2	-0.891	12.47	4
DB07472	281.4	4	1	0	2	-0.836	20.31	4.001
DB00977	296.44	4	0	2	2	0.169	40.46	4.004
DB04462	434.7	2	0	1	2	0.097	41.57	4.007
DB00858	304.52	4	0	1	2	-0.444	37.3	4.031
DB06811	230.44	0	13	1	2	-0.352	29.46	4.034
DB07931	270.4	2	5	2	2	0.213	40.46	4.036
DB01007	387.73	3	6	0	2	-0.686	27.05	4.041
DB00367	312.49	4	1	1	2	-0.455	37.3	4.05
DB00396	314.51	4	1	0	2	-0.901	34.14	4.05
DB00679	370.63	4	4	0	2	-0.83	8.17	4.059
DB07178	256.37	2	6	1	2	-0.404	29.46	4.066
DB08492	256.37	1	6	1	2	-0.404	37.3	4.074
DB03346	323.98	2	1	2	2	0.483	40.46	4.091
DB04813	356.05	2	2	2	2	0.497	40.46	4.091
DB00333	309.49	2	7	0	2	-0.901	20.31	4.103
DB00726	294.48	3	4	0	2	-0.896	6.48	4.104
DB06718	328.55	5	0	2	2	0.173	48.91	4.122
DB05107	369.38	4	0	1	2	-0.399	37.3	4.143
DB01471	316.53	4	0	1	2	-0.455	37.3	4.146
DB01564	316.53	4	0	1	2	-0.455	37.3	4.146
DB07557	316.53	4	1	0	2	-0.901	34.14	4.146
DB02789	316.53	4	1	1	2	-0.455	37.3	4.146
DB07371	264.34	3	3	1	2	-0.419	37.3	4.155
DB07123	293.44	3	3	0	2	-0.896	20.31	4.162
DB00294	324.5	4	1	1	2	-0.465	37.3	4.178
DB01498	311.51	2	7	1	2	-0.455	23.47	4.183
DB04257	254.46	0	13	1	2	-0.389	37.3	4.187
DB08555	350.65	3	2	0	2	-0.787	21.59	4.217
DB01357	310.47	4	1	1	2	-0.455	29.46	4.227
DB04721	488.8	3	0	0	2	-0.577	21.06	4.25
DB00283	343.93	3	6	0	2	-0.864	12.47	4.278
DB04884	305.45	3	6	0	2	-0.901	12.47	4.293
DB00406	372.58	3	4	0	2	-0.884	9.49	4.304
DB08709	313.37	4	3	2	2	0.173	53.09	4.316
DB01491	349.56	3	7	0	2	-0.913	20.31	4.356
DB05186	330.62	3	9	2	2	0.132	24.06	4.365
DB01242	314.89	3	4	0	2	-0.851	6.48	4.372
DB00523	300.48	1	5	1	2	-0.444	37.3	4.38
DB00755	300.48	1	5	1	2	-0.444	37.3	4.38
DB00982	300.48	1	5	1	2	-0.444	37.3	4.38
DB07940	414.31	4	3	1	2	-0.412	24.92	4.388
DB04719	476.79	2	1	1	2	-0.046	31.92	4.392
DB01127	381.7	3	6	0	2	-0.74	27.05	4.414
DB07705	381.7	3	6	0	2	-0.74	27.05	4.414
DB03476	286.4	4	3	3	2	0.89	49.87	4.415
DB03917	327.56	1	6	1	2	-0.465	29.1	4.416
DB02448	214.39	0	11	1	2	-0.33	37.3	4.437
DB00525	307.44	3	3	0	2	-0.851	12.47	4.441
DB07678	326.52	4	2	2	2	0.132	40.46	4.446
DB04725	379.91	4	4	1	2	-0.419	42.23	4.447
DB08467	300.48	2	4	1	2	-0.444	37.3	4.462
DB05087	332.58	4	1	1	2	-0.465	37.3	4.473
DB00132	278.48	0	13	1	2	-0.419	37.3	4.48
DB04747	278.48	0	13	1	2	-0.419	37.3	4.48
DB04891	344.59	3	3	2	2	0.115	40.46	4.483
DB08696	344.59	3	3	2	2	0.115	40.46	4.483
DB00470	314.51	3	4	1	2	-0.455	29.46	4.495
DB05812	349.56	5	1	1	2	-0.484	33.12	4.518
DB00568	368.56	4	6	0	2	-0.919	6.48	4.541
DB04746	280.5	0	14	1	2	-0.419	37.3	4.571
DB02881	302.47	2	4	2	2	0.237	40.46	4.572
DB04209	456.74	4	11	4	2	1.4	59.8	4.613
DB07868	335.93	3	4	1	2	-0.354	32.86	4.633
DB04801	282.52	0	15	1	2	-0.419	37.3	4.667
DB01036	325.54	2	7	1	2	-0.465	23.47	4.67
DB01429	322.54	3	8	0	2	-0.905	6.48	4.67
DB08231	228.42	0	12	1	2	-0.352	37.3	4.701
DB01153	437.79	4	6	0	2	-0.733	27.05	4.772
DB00159	302.5	0	13	1	2	-0.444	37.3	4.772
DB00756	406.89	2	2	2	2	0.472	40.46	4.804
DB04557	304.52	0	14	1	2	-0.444	37.3	4.854
DB00737	390.99	4	5	0	2	-0.884	6.48	4.883
DB01110	416.14	3	6	0	2	-0.711	27.05	4.9
DB00154	306.54	0	15	1	2	-0.444	37.3	4.94
DB02457	276.45	0	14	0	2	-0.818	26.3	4.957
DB05171	316.53	0	14	0	2	-0.901	26.3	4.995
DB04938	378.92	3	7	1	2	-0.455	29.46	4.996
DB04575	364.57	5	2	1	2	-0.492	29.46	5.08
DB07393	368.44	5	3	0	2	-0.879	25.78	5.128
DB03756	328.54	0	14	1	2	-0.465	37.3	5.134
DB03784	281.54	0	15	2	2	0.213	43.09	5.173
DB00675	371.56	3	8	0	2	-0.919	12.47	5.201
DB03796	256.48	0	14	1	2	-0.389	37.3	5.206
DB08887	330.56	0	15	0	2	-0.905	26.3	5.214
DB05462	373.58	3	9	0	2	-0.919	12.47	5.275
DB00146	400.71	3	6	2	2	0.057	40.46	5.308
DB01436	400.71	3	6	2	2	0.057	40.46	5.308
DB00539	406	3	8	0	2	-0.888	12.47	5.402
DB02253	434.72	1	9	2	2	0.022	40.46	5.402
DB01187	416.38	1	12	0	2	-0.851	26.3	5.431
DB02086	415.36	4	4	2	2	0.121	40.46	5.449
DB00354	433.08	4	6	0	2	-0.895	6.48	5.477
DB04704	402.73	4	5	2	2	0.057	40.46	5.512
DB04705	402.73	4	5	2	2	0.057	40.46	5.512
DB04706	402.73	4	5	2	2	0.057	40.46	5.512
DB03234	420.37	3	7	0	2	-0.879	20.31	5.562
DB04224	282.52	0	15	1	2	-0.419	37.3	5.579
DB00882	406	3	9	0	2	-0.888	12.47	5.67
DB03193	284.54	0	16	1	2	-0.419	37.3	5.687
DB00307	348.52	3	3	1	2	-0.484	37.3	5.75
DB02877	348.52	3	3	1	2	-0.484	37.3	5.75
DB00163	430.79	2	12	1	2	-0.52	29.46	6.237
DB01022	450.77	2	14	0	2	-0.931	34.14	6.674
DB03500	354.69	0	21	1	2	-0.475	37.3	6.803
DB02425	368.72	0	22	0	2	-0.913	26.3	7.014
DB00137	568.96	2	10	2	2	-0.064	40.46	7.06
DB06708	528.98	4	10	1	2	-0.458	23.47	7.088
DB01599	516.93	2	8	2	2	0.049	40.46	7.289
DB02092	649.21	4	21	0	2	-0.952	26.3	9.253
DB03320	105.14	0	2	6	3	6.266	90.96	-7.41
DB03754	122.17	0	3	6	3	5.823	88.33	-5.408
DB03977	189.32	0	6	3	3	1.463	63.32	-5.165
DB03774	132.16	0	4	4	3	3.032	82.01	-4.439
DB03988	146.25	0	5	7	3	6.438	96.75	-4.36
DB01169	197.84	2	0	0	3	0	33.9	-4.167
DB00411	147.23	0	4	2	3	0.839	52.32	-3.954
DB02165	116.42	0	0	3	3	3.632	60.69	-3.775
DB04456	125.95	0	0	3	3	3.632	60.69	-3.775
DB02453	172.79	0	0	3	3	3.632	60.69	-3.775
DB01019	161.26	0	4	2	3	0.748	52.32	-3.601
DB02648	162.24	0	4	2	3	0.748	57.53	-3.601
DB00145	75.08	0	1	3	3	2.87	63.32	-3.437
DB02013	169.73	0	2	0	3	0	57.99	-3.211
DB03570	122.17	0	3	3	3	2.119	60.69	-2.972
DB00160	89.11	0	1	3	3	2.492	63.32	-2.918
DB01786	89.11	0	1	3	3	2.492	63.32	-2.918
DB03107	89.11	0	2	3	3	2.492	63.32	-2.918
DB00151	121.18	0	2	3	3	3.564	63.32	-2.918
DB03201	121.18	0	2	3	3	3.564	63.32	-2.918
DB02345	168.07	0	2	3	3	2.348	63.32	-2.918
DB02761	153.25	0	3	3	3	3.386	63.32	-2.918
DB03049	200.14	0	3	3	3	2.237	63.32	-2.918
DB02960	209.3	1	6	5	3	3.198	76.97	-2.65
DB04217	99.1	0	1	3	3	2.214	63.32	-2.572
DB03214	101.12	0	2	3	3	2.214	63.32	-2.572
DB01057	256.37	0	8	0	3	-0.586	35.53	-2.544
DB04454	103.14	0	2	3	3	2.214	63.32	-2.465
DB02530	103.14	0	3	3	3	2.214	63.32	-2.465
DB02216	135.21	0	3	3	3	2.119	63.32	-2.465
DB04422	135.21	0	3	3	3	3.268	63.32	-2.465
DB02361	167.28	0	4	3	3	2.042	63.32	-2.465
DB02750	335.8	0	4	3	3	2.042	63.32	-2.465
DB03043	257.17	2	3	4	3	2.382	79.11	-2.168
DB03513	257.17	2	3	4	3	2.382	79.11	-2.168
DB00161	117.17	0	2	3	3	2.001	63.32	-2.055
DB00859	149.24	0	2	3	3	3.032	63.32	-2.055
DB03519	117.17	0	3	3	3	2.001	63.32	-2.055
DB04185	117.17	0	3	3	3	2.001	63.32	-2.055
DB00134	149.24	0	4	3	3	1.936	63.32	-2.055
DB02893	149.24	0	4	3	3	1.936	63.32	-2.055
DB03963	225.17	0	4	3	3	1.882	63.32	-2.055
DB03673	171.24	1	3	3	3	1.661	63.32	-1.92
DB03904	60.07	0	0	4	3	5	69.11	-1.864
DB04261	61.05	0	0	3	3	3.417	63.32	-1.864
DB01400	223.33	1	3	0	3	-0.734	29.54	-1.833
DB01080	129.18	0	4	3	3	1.83	63.32	-1.785
DB00149	131.2	0	3	3	3	1.83	63.32	-1.677
DB00167	131.2	0	3	3	3	1.83	63.32	-1.677
DB01739	131.2	0	3	3	3	1.83	63.32	-1.677
DB01746	131.2	0	3	3	3	1.83	63.32	-1.677
DB04235	131.2	0	4	3	3	1.83	63.32	-1.677
DB04419	131.2	0	4	3	3	1.83	63.32	-1.677
DB00513	131.2	0	5	3	3	1.83	63.32	-1.677
DB03636	74.1	0	1	4	3	4.287	69.11	-1.628
DB01775	90.09	0	2	2	3	1.317	57.53	-1.515
DB02536	90.09	0	2	2	3	1.317	57.53	-1.515
DB00536	59.09	0	0	5	3	6.705	75.89	-1.458
DB04077	92.11	0	2	3	3	2.492	60.69	-1.37
DB01684	124.18	0	3	3	3	2.348	60.69	-1.37
DB04343	74.04	0	1	1	3	0.492	54.37	-1.329
DB00150	204.25	2	3	4	3	2.219	79.11	-1.267
DB03225	204.25	2	3	4	3	2.219	79.11	-1.267
DB03085	76.06	0	1	2	3	1.59	57.53	-1.222
DB02002	86.11	0	1	4	3	3.794	69.11	-1.216
DB03578	87.09	0	1	2	3	1.317	60.16	-1.216
DB02390	389.33	3	4	5	3	2.619	73.7	-1.216
DB03275	120.2	0	2	4	3	4.875	69.11	-1.109
DB02884	171.27	1	3	3	3	1.474	63.32	-1.066
DB04359	108.13	0	1	1	3	0.465	54.37	-1.02
DB00986	318.48	3	5	1	3	-0.369	46.53	-1.007
DB00120	165.21	1	3	3	3	1.474	63.32	-0.968
DB02556	165.21	1	3	3	3	1.474	63.32	-0.968
DB03635	110.15	0	1	1	3	0.465	54.37	-0.923
DB01724	105.16	0	2	4	3	3.43	66.48	-0.917
DB00551	75.08	0	0	2	3	1.59	49.33	-0.816
DB04687	142.13	0	2	1	3	0.447	38.69	-0.816
DB02688	87.09	0	1	3	3	2.492	63.32	-0.81
DB00119	88.07	0	1	1	3	0.311	54.37	-0.81
DB04843	340.48	3	5	1	3	-0.396	46.53	-0.805
DB03724	158.25	1	2	3	3	1.786	59.14	-0.774
DB03901	113.13	1	1	1	3	0.079	46.17	-0.746
DB03066	90.09	0	1	2	3	1.317	57.53	-0.703
DB04398	90.09	0	1	2	3	1.317	57.53	-0.703
DB04827	89.11	0	2	2	3	1.317	52.32	-0.703
DB03688	90.09	0	2	2	3	1.317	57.53	-0.703
DB02685	179.24	1	3	3	3	1.389	63.32	-0.665
DB04531	211.31	1	5	3	3	1.383	63.32	-0.665
DB03637	118.19	0	4	6	3	5.823	83.87	-0.651
DB02624	101.12	1	0	2	3	1.118	52.32	-0.642
DB02085	101.12	1	1	3	3	2.214	63.32	-0.642
DB02846	133.19	1	1	2	3	1.083	49.33	-0.642
DB00771	352.49	4	5	1	3	-0.408	46.53	-0.586
DB03422	129.15	1	1	1	3	0.197	50.19	-0.578
DB00219	348.56	2	9	1	3	-0.396	46.53	-0.556
DB03096	130.22	1	2	2	3	0.843	38.49	-0.521
DB02847	119.19	0	2	4	3	3.15	66.48	-0.507
DB04061	191.25	2	2	3	3	1.314	63.32	-0.373
DB03720	101.12	0	1	3	3	2.214	63.32	-0.357
DB03920	101.12	0	2	2	3	1.118	49.33	-0.357
DB01762	102.1	0	2	1	3	0.18	54.37	-0.357
DB04553	102.1	0	2	1	3	0.18	54.37	-0.357
DB04103	126.16	1	0	3	3	1.936	62.76	-0.302
DB04251	124.09	0	2	1	3	0.313	46.53	-0.297
DB02701	122.14	1	1	2	3	0.843	55.98	-0.287
DB04095	135.14	2	0	2	3	0.839	61.54	-0.283
DB00940	340.48	3	7	0	3	-0.83	35.53	-0.269
DB04451	128.2	1	0	0	3	-0.636	23.55	-0.26
DB02952	103.14	0	1	3	3	2.214	63.32	-0.25
DB02856	103.14	0	2	1	3	0.18	38.33	-0.25
DB03919	103.14	0	2	1	3	0.18	38.33	-0.25
DB02083	103.14	0	2	1	3	0.18	40.54	-0.25
DB02780	135.21	0	3	3	3	3.268	63.32	-0.25
DB04015	169.21	0	4	3	3	2.042	63.32	-0.25
DB00172	115.15	1	1	2	3	0.964	49.33	-0.232
DB02853	115.15	1	1	2	3	0.964	49.33	-0.232
DB03051	116.13	1	1	1	3	0.079	46.53	-0.232
DB01971	138.14	1	2	2	3	0.839	65.98	-0.145
DB01881	134.2	0	3	3	3	1.83	60.69	-0.129
DB02935	134.2	0	6	0	3	-0.636	27.69	-0.129
DB04648	164.31	0	6	5	3	3.972	72.27	-0.129
DB03872	132.18	1	0	2	3	0.843	49.69	-0.115
DB04622	153.21	1	3	2	3	0.748	57.78	-0.107
DB03660	291.1	1	3	3	3	1.463	63.32	-0.105
DB04713	291.1	1	3	3	3	1.463	63.32	-0.105
DB02048	112.14	1	1	4	3	3.386	82.32	-0.052
DB02005	114.11	0	2	1	3	0.079	54.37	-0.044
DB01766	215.27	2	3	3	3	1.189	63.32	0.011
DB07365	215.27	2	3	3	3	1.189	63.32	0.011
DB08826	139.17	1	0	1	3	-0.065	42.23	0.019
DB02362	137.15	1	1	3	3	1.69	63.32	0.025
DB08370	290.2	1	5	3	3	1.378	63.32	0.037
DB01902	127.16	1	1	0	3	-0.636	37.38	0.038
DB03930	127.16	1	1	2	3	0.843	49.33	0.038
DB08848	127.16	1	1	2	3	0.843	49.33	0.038
DB00209	392.56	5	5	1	3	-0.439	46.53	0.048
DB04225	115.15	0	2	2	3	0.964	49.33	0.052
DB04074	116.13	0	2	1	3	0.079	54.37	0.052
DB05869	116.13	0	3	0	3	-0.591	43.37	0.052
DB02239	116.13	0	3	1	3	0.079	54.37	0.052
DB02238	148.2	0	4	1	3	0.105	54.37	0.052
DB02297	129.56	1	0	2	3	1.083	51.8	0.1
DB08150	342.89	4	3	4	3	1.777	72.45	0.117
DB00627	123.12	1	1	1	3	-0.001	50.19	0.119
DB03506	134.16	2	0	3	3	1.786	67.59	0.123
DB04620	129.18	1	1	3	3	1.83	63.32	0.146
DB01635	161.25	1	1	2	3	0.839	49.33	0.146
DB01033	152.2	2	0	2	3	0.935	57.36	0.151
DB03999	138.12	0	3	2	3	1.083	57.53	0.156
DB02811	138.12	0	4	0	3	-0.473	35.53	0.156
DB07674	170.19	0	4	1	3	0.211	38.69	0.156
DB02167	117.17	0	2	1	3	0.079	40.54	0.16
DB04171	117.17	0	2	3	3	2.001	63.32	0.16
DB04781	118.15	0	4	2	3	0.964	57.53	0.16
DB00782	368.54	3	7	0	3	-0.843	35.53	0.165
DB04079	148.23	0	5	3	3	1.69	60.69	0.224
DB03566	145.29	0	7	5	3	3.876	64.07	0.224
DB03508	148.23	0	7	0	3	-0.672	27.69	0.224
DB00545	181.24	1	2	0	3	-0.673	33.42	0.315
DB03430	149.16	1	1	2	3	0.66	64.25	0.386
DB00593	141.19	1	1	1	3	-0.065	46.17	0.391
DB02643	336.63	0	15	1	3	-0.31	54.37	0.42
DB01699	129.18	0	3	3	3	1.83	63.32	0.43
DB03229	130.16	0	3	1	3	-0.001	54.37	0.43
DB04639	241.31	2	4	3	3	1.088	63.32	0.451
DB02967	125.14	1	1	0	3	-0.636	39.07	0.477
DB01949	144.25	0	2	3	3	1.69	55.12	0.485
DB01854	201.03	1	1	2	3	0.839	55.98	0.503
DB07621	174.22	2	2	2	3	0.53	52.05	0.528
DB04537	203.27	2	3	5	3	3.198	84.9	0.542
DB08805	244.43	1	5	3	3	1.443	52.74	0.543
DB03164	150.19	2	0	3	3	1.749	71.47	0.553
DB08357	162.26	0	8	0	3	-0.702	27.69	0.557
DB03024	170.26	1	3	2	3	0.748	55.98	0.563
DB02113	134.16	2	0	1	3	0.031	54.46	0.667
DB03978	165.21	1	3	3	3	1.474	63.32	0.703
DB04365	155.22	1	2	0	3	-0.702	29.54	0.725
DB03729	149.17	2	0	4	3	2.675	74.93	0.73
DB01884	170.29	1	2	2	3	0.59	46.33	0.743
DB00988	153.2	1	2	4	3	2.587	66.48	0.744
DB03972	183.25	2	0	3	3	1.555	55.48	0.758
DB00610	167.23	1	2	4	3	2.456	66.48	0.793
DB00388	167.23	1	3	3	3	1.474	52.49	0.793
DB07617	188.25	2	3	1	3	-0.235	38.06	0.82
DB00550	170.26	1	2	2	3	0.748	48.65	0.831
DB00302	157.24	1	2	3	3	1.574	63.32	0.832
DB04029	164.23	1	3	4	3	2.456	69.11	0.841
DB02988	202.23	2	3	3	3	1.313	76.94	0.866
DB04063	145.23	0	3	3	3	1.69	63.32	0.891
DB04487	145.23	0	4	2	3	0.743	49.33	0.891
DB07106	175.34	0	6	3	3	1.661	53.11	0.891
DB01760	152.22	1	2	0	3	-0.702	35.01	0.896
DB04271	168.22	1	3	1	3	-0.083	54.98	0.9
DB03730	164.22	2	0	2	3	0.752	60.61	0.907
DB02280	152.16	1	2	2	3	0.66	57.53	0.93
DB03357	152.16	1	2	2	3	0.66	57.53	0.93
DB01788	121.16	1	0	1	3	-0.001	49.63	0.931
DB07910	167.23	1	3	4	3	2.456	66.48	0.931
DB01107	183.28	1	2	1	3	-0.202	46.17	0.939
DB04491	166.18	0	4	0	3	-0.576	35.53	0.944
DB07060	205.23	2	3	3	3	1.313	73.32	0.948
DB01952	159.17	3	0	1	3	-0.002	58.87	0.959
DB01612	117.17	0	5	0	3	-0.591	38.66	0.972
DB02095	147.14	2	0	1	3	-0.119	49.93	0.974
DB05458	192.29	2	3	1	3	-0.235	34.15	0.996
DB02372	123.18	1	0	2	3	0.843	51.8	1.021
DB02148	193.27	1	5	2	3	0.477	52.32	1.03
DB01031	167.23	1	2	2	3	0.59	52.32	1.042
DB03033	172.22	1	2	0	3	-0.031	43.37	1.046
DB08421	184.32	1	2	2	3	0.53	41.13	1.047
DB02906	186.28	1	2	2	3	0.53	57.53	1.047
DB01665	133.17	2	0	2	3	0.743	50.74	1.06
DB00316	151.18	1	1	2	3	0.66	49.33	1.06
DB03073	151.18	1	2	2	3	0.66	52.32	1.06
DB04275	218.28	2	3	3	3	1.25	65.12	1.091
DB02983	357.77	1	1	1	3	0.057	54.37	1.099
DB07609	202.28	2	3	0	3	-0.781	29.27	1.101
DB01273	211.29	4	0	1	3	-0.291	37.81	1.105
DB08767	165.21	1	3	2	3	0.59	52.32	1.109
DB02279	150.14	1	2	1	3	-0.119	54.37	1.112
DB02168	199.02	2	0	1	3	0.127	54.46	1.114
DB07849	247.45	0	11	3	3	1.25	63.32	1.114
DB03028	162.16	2	1	2	3	0.671	65.98	1.116
DB08135	187.22	2	2	2	3	0.547	57.78	1.124
DB02054	137.15	1	1	3	3	1.69	63.32	1.132
DB04242	138.13	1	1	2	3	0.743	57.53	1.132
DB01671	338.72	1	2	2	3	0.748	57.53	1.132
DB03409	169.25	2	1	2	3	0.59	49.33	1.149
DB00996	171.27	1	3	3	3	1.474	63.32	1.149
DB04584	163.19	1	2	3	3	1.474	63.32	1.161
DB03884	164.17	1	3	1	3	-0.164	54.37	1.161
DB07003	182.27	2	0	2	3	0.671	47.61	1.164
DB03120	172.22	1	1	1	3	-0.031	54.37	1.184
DB02585	150.2	1	2	4	3	2.587	70.1	1.198
DB04512	166.25	1	3	0	3	-0.727	35.01	1.213
DB00230	159.26	0	5	3	3	1.574	63.32	1.224
DB07907	160.24	0	6	2	3	0.66	57.53	1.224
DB00998	243.34	3	2	4	3	1.996	70.91	1.234
DB08797	137.15	1	1	3	3	1.69	63.32	1.237
DB05861	172.2	2	1	2	3	0.53	55.98	1.244
DB07381	166.19	1	2	2	3	0.59	57.53	1.247
DB02494	166.19	1	3	2	3	0.59	57.53	1.247
DB01490	162.21	2	1	2	3	0.59	47.61	1.261
DB08685	191.31	2	1	2	3	0.477	32.5	1.264
DB01924	137.15	1	1	2	3	0.743	49.33	1.27
DB07897	175.31	0	9	3	3	1.474	52.49	1.28
DB03410	162.15	2	0	1	3	-0.164	50.44	1.291
DB02127	180.21	0	4	0	3	-0.614	35.53	1.297
DB08194	181.29	2	0	2	3	0.671	51.8	1.302
DB07677	182.27	2	0	1	3	-0.083	45.75	1.302
DB00960	248.36	2	6	3	3	1.142	57.28	1.306
DB01065	232.31	2	4	2	3	0.411	54.12	1.363
DB00832	189.23	2	1	0	3	-0.766	37.38	1.364
DB00856	202.65	1	4	2	3	0.605	49.69	1.365
DB04744	174.16	2	0	1	3	-0.202	54.37	1.374
DB01509	179.24	2	2	2	3	0.53	44.48	1.379
DB08165	197.28	2	1	2	3	0.605	60.16	1.429
DB01650	164.17	1	2	2	3	0.59	57.53	1.429
DB04066	164.17	1	2	2	3	0.59	57.53	1.429
DB08433	184.23	1	3	0	3	-0.646	43.37	1.435
DB00356	169.57	2	0	1	3	-0.031	46	1.466
DB02795	152.16	1	2	1	3	-0.119	46.53	1.466
DB07171	204.35	0	10	3	3	1.314	60.69	1.469
DB04633	201.41	0	11	3	3	1.314	36.09	1.469
DB01011	226.3	2	3	0	3	-0.807	42.85	1.474
DB07723	219.26	2	4	2	3	0.451	62.32	1.497
DB04657	235.33	2	2	1	3	-0.229	38.33	1.507
DB01618	276.42	3	3	1	3	-0.32	45.33	1.51
DB03210	165.21	1	3	3	3	1.474	63.32	1.515
DB03897	166.19	1	3	2	3	0.59	57.53	1.515
DB08790	188.2	2	2	1	3	-0.166	55.12	1.53
DB07803	188.2	2	2	2	3	0.547	65.98	1.53
DB01085	208.29	2	3	0	3	-0.716	44.12	1.544
DB02044	177.28	1	4	4	3	2.342	61.9	1.55
DB06838	179.24	1	4	2	3	0.53	52.32	1.55
DB04840	175.26	2	1	3	3	1.389	53.11	1.564
DB01447	176.24	2	1	2	3	0.53	47.61	1.564
DB07292	192.26	2	1	3	3	1.463	59.14	1.573
DB01028	164.97	0	1	0	3	-0.355	9.23	1.587
DB07016	211.31	2	1	1	3	0.547	46.17	1.608
DB00413	211.37	2	3	3	3	1.383	50.94	1.613
DB08476	212.38	1	0	3	3	1.247	55.12	1.619
DB04321	194.24	0	7	1	3	-0.083	46.53	1.63
DB07317	189.23	2	2	1	3	-0.235	38.33	1.632
DB04056	137.15	1	1	3	3	1.69	63.32	1.643
DB04166	137.15	1	1	3	3	1.69	63.32	1.643
DB00936	138.13	1	1	2	3	0.743	57.53	1.643
DB05246	203.26	2	1	0	3	-0.781	37.38	1.645
DB02428	173.18	2	1	1	3	-0.202	50.19	1.65
DB01465	195.29	1	4	2	3	0.477	44.48	1.656
DB07033	240.28	3	2	2	3	0.374	65.98	1.669
DB01454	193.27	2	3	1	3	-0.235	30.49	1.67
DB03783	179.24	1	3	1	3	-0.202	38.33	1.68
DB08082	199.65	1	3	2	3	0.605	49.33	1.68
DB07158	227.29	3	1	1	3	-0.256	50.68	1.7
DB01056	192.29	1	2	3	3	1.314	55.12	1.704
DB01706	233.46	2	0	1	3	0.145	54.46	1.725
DB02055	213.33	1	5	1	3	-0.166	46.17	1.732
DB04684	215.44	0	12	5	3	3.133	64.07	1.75
DB08050	192.23	1	5	1	3	-0.235	54.37	1.756
DB08748	165.21	1	2	1	3	-0.164	40.54	1.783
DB01086	165.21	1	3	2	3	0.59	52.32	1.783
DB07001	210.33	2	2	2	3	0.547	45.11	1.785
DB06877	280.36	3	3	2	3	0.331	64.78	1.792
DB07634	180.22	1	3	1	3	-0.202	46.53	1.818
DB01662	180.22	1	3	2	3	0.53	57.53	1.818
DB08253	214.29	2	3	4	3	2.076	69.11	1.82
DB07427	229.3	2	4	0	3	-0.807	31.35	1.822
DB07428	229.3	2	4	0	3	-0.807	31.35	1.822
DB08777	206.29	3	0	1	3	-0.166	45.75	1.832
DB00969	294.39	4	2	1	3	-0.31	53.92	1.845
DB01123	209.27	3	0	4	3	2.076	64.93	1.87
DB01534	265.58	0	4	2	3	0.686	49.69	1.875
DB08740	243.44	1	6	4	3	2.005	66.48	1.894
DB04763	305.46	2	4	2	3	0.331	64.04	1.906
DB01437	217.29	2	2	1	3	-0.291	46.17	1.917
DB01528	209.32	1	4	2	3	0.431	44.48	1.937
DB02287	253.31	3	2	6	3	3.853	100.52	1.947
DB01566	207.3	2	4	1	3	-0.265	30.49	1.951
DB07291	218.66	2	1	2	3	0.561	67.63	1.952
DB00217	177.28	1	4	2	3	0.53	36.42	1.956
DB08254	208.25	2	1	1	3	-0.166	54.37	1.976
DB05786	246.33	3	1	2	3	0.32	57.53	1.978
DB06738	247.37	2	3	1	3	-0.334	40.54	1.978
DB08168	175.2	2	0	2	3	0.53	56.23	2
DB07118	176.18	2	0	1	3	-0.202	50.44	2
DB00465	255.29	3	3	1	3	-0.301	59.3	2.002
DB00500	257.31	2	4	1	3	-0.301	59.3	2.002
DB03384	238.31	2	3	2	3	1.311	44.89	2.028
DB00366	270.41	2	6	0	3	-0.836	25.36	2.035
DB08629	225.43	2	4	2	3	0.39	32.5	2.036
DB08523	181.26	1	5	2	3	0.53	43.7	2.047
DB01537	260.15	1	4	2	3	0.547	44.48	2.066
DB06986	332.83	4	2	3	3	1.069	65.12	2.089
DB07281	199.28	2	3	3	3	1.247	50.94	2.098
DB02352	200.26	2	3	2	3	0.431	48.14	2.098
DB00181	213.68	1	4	3	3	1.383	63.32	2.11
DB04787	297.41	3	1	1	3	-0.291	49.98	2.114
DB04896	246.39	2	5	2	3	0.32	46.33	2.116
DB08918	246.39	2	5	2	3	0.32	46.33	2.116
DB00749	287.39	3	4	2	3	0.284	62.32	2.121
DB07543	298.42	3	6	3	3	0.979	57.28	2.124
DB06890	240.33	2	4	1	3	-0.334	41.99	2.136
DB07819	197.63	1	2	2	3	0.605	49.33	2.138
DB07440	214.31	1	2	1	3	-0.166	54.37	2.138
DB08190	358.2	2	4	2	3	0.429	54.12	2.151
DB01322	232.3	2	3	0	3	-0.807	35.53	2.18
DB00745	273.38	2	5	2	3	0.341	60.16	2.183
DB01467	223.35	1	5	2	3	0.39	44.48	2.209
DB08286	202.22	2	3	1	3	-0.265	46.53	2.222
DB06704	275.11	1	2	4	3	2.537	64.4	2.224
DB07086	260.36	3	2	2	3	0.29	49.69	2.228
DB07364	267.36	3	4	2	3	0.311	61.8	2.252
DB00750	220.35	1	5	2	3	0.39	41.13	2.257
DB04274	240.27	3	1	1	3	-0.334	46.53	2.266
DB04429	240.27	3	1	1	3	-0.334	46.53	2.266
DB04915	240.27	3	1	2	3	0.32	49.69	2.266
DB00422	233.34	2	4	1	3	-0.314	38.33	2.266
DB06701	233.34	2	4	1	3	-0.314	38.33	2.266
DB03921	272.33	4	2	1	3	-0.338	54.46	2.268
DB07613	211.24	3	2	1	3	-0.229	54.71	2.291
DB02462	263.39	2	5	0	3	-0.763	29.54	2.296
DB01928	242.35	3	0	3	3	1.088	58.88	2.298
DB04864	242.35	3	0	3	3	1.088	58.88	2.298
DB00748	290.82	2	6	0	3	-0.787	25.36	2.303
DB01435	188.25	2	1	0	3	-0.766	26.93	2.306
DB00193	263.42	2	4	1	3	-0.353	32.7	2.318
DB06700	263.42	2	4	2	3	0.29	43.7	2.318
DB04829	323.48	4	3	1	3	-0.383	39.34	2.33
DB01484	274.18	1	4	2	3	0.496	44.48	2.342
DB06726	261.4	2	5	2	3	0.29	45.4	2.352
DB07241	355.37	6	1	5	3	2.474	104.9	2.354
DB02909	222.63	2	2	1	3	-0.2	50.44	2.366
DB08359	232.33	2	3	1	3	-0.229	41.99	2.366
DB07734	292.49	2	6	1	3	0.311	32.34	2.366
DB00724	240.34	3	2	2	3	0.374	56.73	2.37
DB07308	236.66	2	3	1	3	-0.229	50.44	2.37
DB00292	244.32	2	5	0	3	-0.763	44.12	2.37
DB00866	249.39	1	8	2	3	0.32	41.49	2.37
DB02647	227.29	3	3	2	3	0.411	57.78	2.374
DB00953	269.39	3	5	1	3	-0.271	49.74	2.382
DB00961	246.39	2	2	1	3	-0.334	32.34	2.384
DB07990	262.69	1	6	0	3	-0.673	35.53	2.391
DB08419	262.69	1	6	0	3	-0.673	35.53	2.391
DB03238	129.12	1	0	2	3	0.843	26.02	2.395
DB07032	226.24	3	1	2	3	0.353	53.6	2.402
DB02709	228.26	2	2	3	3	1.136	60.69	2.402
DB07635	214.23	2	2	2	3	0.39	57.53	2.406
DB08319	234.29	2	2	2	3	0.451	57.53	2.411
DB03704	216.36	0	11	2	3	0.431	57.53	2.417
DB07575	270.41	2	6	5	3	2.72	72.27	2.427
DB08398	224.29	3	1	2	3	0.411	56.73	2.433
DB06917	201.21	2	2	0	3	-0.781	29.96	2.447
DB04819	261.43	2	6	0	3	-0.763	19.37	2.448
DB04312	144.13	1	1	1	3	-0.065	20.23	2.461
DB04448	144.13	1	1	1	3	-0.065	20.23	2.461
DB08466	230.28	2	3	3	3	1.136	60.69	2.482
DB08115	229.3	2	5	2	3	0.353	52.32	2.49
DB01188	207.3	2	1	1	3	-0.265	42.23	2.495
DB04828	291.75	2	4	1	3	-0.271	59.3	2.52
DB00281	234.38	1	5	1	3	-0.314	32.34	2.52
DB05291	234.38	1	5	1	3	-0.314	32.34	2.52
DB00454	247.37	2	4	0	3	-0.818	29.54	2.522
DB01478	247.37	2	4	0	3	-0.818	29.54	2.522
DB02138	242.28	1	6	0	3	-0.734	35.53	2.529
DB08803	232.36	2	4	1	3	-0.314	33.62	2.534
DB00571	259.38	2	6	2	3	0.29	41.49	2.534
DB03322	259.38	2	6	2	3	0.29	41.49	2.534
DB07038	219.31	2	3	2	3	0.39	49.33	2.539
DB03019	246.13	2	1	2	3	0.686	51.8	2.55
DB06914	292.79	3	5	0	3	-0.738	36.28	2.552
DB00870	260.33	2	4	1	3	-0.28	54.37	2.554
DB01600	260.33	2	4	1	3	-0.28	54.37	2.554
DB07087	276.41	3	2	2	3	0.262	49.69	2.561
DB00285	277.45	2	5	1	3	-0.37	32.7	2.561
DB08167	284.44	3	2	0	3	-0.787	19.37	2.562
DB00714	267.35	4	0	2	3	0.262	43.7	2.571
DB07479	280.34	4	0	3	3	0.968	60.69	2.584
DB00564	236.29	3	0	2	3	0.32	48.02	2.589
DB08802	285.45	3	3	0	3	-0.787	21.06	2.603
DB01159	197.38	0	0	0	3	-0.267	0	2.604
DB07829	239.27	3	2	1	3	-0.28	41.57	2.605
DB06594	243.33	2	4	1	3	-0.334	38.33	2.608
DB03623	272.32	4	1	1	3	-0.385	46.01	2.625
DB01500	290.44	4	0	2	3	0.237	57.53	2.628
DB03348	256.38	4	0	2	3	0.29	44.89	2.634
DB00980	259.38	3	4	1	3	-0.353	38.33	2.634
DB00268	260.42	2	7	1	3	-0.353	32.34	2.634
DB02773	228.69	1	5	1	3	-0.2	46.53	2.659
DB00575	230.11	2	2	2	3	0.616	36.42	2.66
DB07712	254.31	3	2	2	3	0.341	58.28	2.662
DB07708	260.69	3	1	2	3	0.429	58.28	2.674
DB07496	212.27	2	2	2	3	0.39	41.13	2.682
DB06766	307.43	4	1	0	3	-0.815	38.13	2.697
DB07818	232.07	1	2	2	3	0.616	49.33	2.698
DB07195	288.42	3	2	2	3	0.237	49.69	2.709
DB08808	271.82	1	6	2	3	0.374	41.49	2.729
DB01407	277.22	1	4	4	3	2.12	58.28	2.741
DB04571	228.26	3	0	0	3	-0.807	43.35	2.758
DB00788	230.28	2	3	1	3	-0.314	46.53	2.758
DB08298	230.28	2	3	1	3	-0.314	46.53	2.758
DB07079	284.43	1	6	0	3	-0.225	43.37	2.762
DB08905	302.45	4	0	1	3	-0.399	54.37	2.763
DB01473	261.4	2	4	0	3	-0.828	29.54	2.772
DB04213	260.42	2	5	2	3	0.29	41.13	2.772
DB04573	288.42	4	0	3	3	0.968	60.69	2.799
DB07702	288.42	4	0	3	3	0.968	60.69	2.799
DB01359	291.48	2	7	2	3	0.237	41.49	2.799
DB04948	259.15	2	3	1	3	-0.168	33.62	2.807
DB07260	282.42	3	6	2	3	0.237	33.29	2.808
DB07239	296.78	3	2	2	3	0.331	67.63	2.809
DB01531	271.39	5	0	1	3	-0.37	32.7	2.829
DB01125	252.28	3	2	0	3	-0.828	43.37	2.83
DB05790	620.74	6	9	0	3	-0.855	29.54	2.843
DB00792	255.4	2	6	0	3	-0.828	19.37	2.871
DB00296	274.45	2	4	1	3	-0.37	32.34	2.877
DB07758	257.07	2	2	1	3	-0.168	50.44	2.906
DB04069	197.26	3	0	2	3	0.431	51.8	2.91
DB04458	413.18	2	4	1	3	-0.197	46.17	2.911
DB08509	308.84	2	9	0	3	-0.75	36.28	2.925
DB00636	242.72	1	5	0	3	-0.734	35.53	2.931
DB07993	314.42	4	4	4	3	1.695	66.73	2.965
DB07435	304.36	5	0	3	3	0.903	60.69	2.967
DB00645	289.46	2	8	0	3	-0.844	29.54	2.977
DB08093	250.32	3	3	2	3	0.29	48.14	2.982
DB03121	309.39	3	5	1	3	-0.369	51.46	3.011
DB04838	276.41	2	4	1	3	-0.37	46.53	3.015
DB01499	275.43	2	5	0	3	-0.836	29.54	3.015
DB01552	275.43	2	5	0	3	-0.836	29.54	3.015
DB00425	307.43	3	3	0	3	-0.815	37.61	3.025
DB08799	265.39	3	5	1	3	-0.37	27.63	3.035
DB00935	260.42	2	3	2	3	0.29	44.62	3.04
DB00473	261.4	2	6	1	3	-0.353	38.33	3.04
DB06893	222.39	0	9	1	3	-0.166	54.37	3.055
DB02029	344.22	2	2	2	3	0.411	41.13	3.058
DB08598	321.91	3	2	1	3	-0.291	23.96	3.059
DB08600	321.91	3	2	1	3	-0.291	23.96	3.059
DB07706	288.42	4	0	3	3	0.968	60.69	3.067
DB07933	282.36	4	1	2	3	0.237	49.69	3.076
DB08737	282.36	4	1	2	3	0.237	49.69	3.076
DB01615	326.5	3	4	0	3	-0.815	25.24	3.085
DB01614	326.5	3	5	0	3	-0.815	25.24	3.085
DB00370	265.39	4	0	0	3	-0.836	19.37	3.115
DB00758	321.85	3	4	0	3	-0.75	29.54	3.115
DB00297	288.48	2	5	1	3	-0.385	32.34	3.115
DB01002	288.48	2	5	1	3	-0.385	32.34	3.115
DB00933	386.63	4	4	0	3	-0.798	25.24	3.143
DB03807	278.76	2	4	0	3	-0.724	44.12	3.162
DB01403	328.52	3	5	0	3	-0.815	17.4	3.164
DB01542	287.44	2	6	0	3	-0.844	29.54	3.167
DB01428	228.26	2	3	1	3	-0.314	46.53	3.181
DB01241	250.37	1	6	1	3	-0.334	46.53	3.182
DB07355	236.34	1	8	1	3	-0.314	46.53	3.194
DB00751	249.34	4	0	2	3	0.29	41.62	3.198
DB06944	291.38	4	4	2	3	0.259	57.78	3.199
DB08205	239.29	3	1	1	3	-0.334	46.26	3.202
DB00573	242.29	2	4	1	3	-0.334	46.53	3.202
DB00216	382.57	4	6	1	3	-0.382	53.17	3.213
DB07230	317.14	3	1	2	3	0.341	57.53	3.22
DB07010	376.87	4	5	3	3	0.908	73.57	3.221
DB00433	373.99	4	4	0	3	-0.79	11.41	3.223
DB03007	292.46	1	11	1	3	-0.385	54.37	3.253
DB08175	268.44	0	9	1	3	-0.353	46.53	3.254
DB03813	271.47	0	11	1	3	-0.28	46.17	3.255
DB07707	316.48	4	2	2	3	0.193	49.69	3.259
DB05871	335.88	2	5	1	3	-0.31	34.4	3.264
DB08679	335.88	2	5	1	3	-0.31	34.4	3.264
DB02342	302.45	4	1	2	3	0.214	49.69	3.299
DB07266	348.49	5	1	2	3	0.213	64.78	3.302
DB00777	340.53	3	5	0	3	-0.823	25.24	3.312
DB03752	386.22	2	4	1	3	-0.249	54.37	3.328
DB07930	216.36	0	10	2	3	0.431	57.53	3.329
DB00377	296.45	5	1	0	3	-0.851	23.55	3.347
DB02869	303.46	2	7	2	3	0.284	60.16	3.349
DB00829	284.76	3	1	0	3	-0.787	32.67	3.355
DB01511	305.17	3	1	1	3	-0.271	41.46	3.355
DB05137	337.5	3	6	1	3	-0.435	40.54	3.362
DB01009	254.3	2	4	1	3	-0.353	54.37	3.374
DB07802	333.96	2	0	1	3	-0.134	50.44	3.381
DB08800	289.84	2	6	0	3	-0.787	19.37	3.383
DB04674	389.91	1	1	2	3	0.752	57.53	3.425
DB07842	270.35	2	6	1	3	-0.37	46.53	3.427
DB00291	304.24	1	7	1	3	-0.249	40.54	3.432
DB00253	344.54	4	1	1	3	-0.435	54.37	3.433
DB01559	318.85	3	2	0	3	-0.75	32.67	3.433
DB08191	314.36	4	3	2	3	0.214	65.98	3.437
DB00372	399.68	4	6	0	3	-0.806	11.41	3.442
DB08028	279.82	2	4	1	3	-0.225	36.75	3.446
DB00192	308.46	3	6	3	3	0.903	55.12	3.45
DB08760	276.73	2	5	1	3	-0.301	46.53	3.452
DB00784	241.31	2	3	2	3	0.32	49.33	3.47
DB08200	304.46	1	8	1	3	-0.32	46.53	3.472
DB08201	304.46	1	8	1	3	-0.32	46.53	3.472
DB08330	294.37	2	6	0	3	-0.851	35.53	3.476
DB00611	327.51	5	2	2	3	0.173	43.7	3.482
DB04289	393.52	6	2	1	3	-0.448	39.34	3.498
DB00608	319.92	2	8	1	3	-0.354	28.16	3.515
DB07866	282.5	2	4	1	3	-0.301	41.46	3.521
DB07150	263.31	3	2	2	3	0.262	52.82	3.542
DB00906	375.6	3	6	1	3	-0.356	40.54	3.544
DB08435	316.48	1	11	1	3	-0.412	54.37	3.544
DB07595	381.28	4	4	2	3	0.296	57.7	3.55
DB08236	384.69	3	2	1	3	-0.244	40.54	3.552
DB08579	311.25	2	1	2	3	0.374	46.33	3.557
DB04839	374.94	5	1	1	3	-0.408	54.37	3.557
DB06965	298.4	1	10	1	3	-0.32	46.53	3.57
DB06966	298.4	1	10	1	3	-0.32	46.53	3.57
DB07287	346.22	3	4	1	3	-0.326	42.35	3.571
DB01624	401.01	4	5	1	3	-0.382	26.71	3.577
DB04967	340.53	3	6	1	3	-0.383	32.34	3.58
DB08104	371.03	2	2	2	3	0.429	49.33	3.582
DB01439	356.58	3	6	0	3	-0.83	23.55	3.629
DB01470	356.58	3	6	0	3	-0.83	23.55	3.629
DB07108	216.22	2	2	1	3	-0.291	37.3	3.651
DB01562	323.47	3	6	0	3	-0.864	29.54	3.687
DB00475	299.78	3	2	1	3	-0.291	53.14	3.69
DB07869	351.93	3	4	1	3	-0.326	49.93	3.714
DB08383	362.48	4	5	1	3	-0.37	47.14	3.724
DB08222	250.36	0	11	1	3	-0.229	46.53	3.735
DB06926	296.5	0	14	2	3	0.237	57.53	3.735
DB07302	296.5	0	14	2	3	0.237	57.53	3.735
DB07237	363.51	4	6	1	3	-0.408	38.33	3.745
DB00896	370.58	4	2	1	3	-0.455	54.37	3.768
DB01532	336.52	3	5	0	3	-0.869	23.55	3.768
DB00813	336.52	3	6	0	3	-0.869	23.55	3.768
DB00621	306.49	4	0	1	3	-0.399	46.53	3.779
DB00804	309.55	2	8	0	3	-0.851	29.54	3.779
DB04833	250.32	3	1	0	3	-0.828	34.89	3.78
DB04857	327.28	3	3	0	3	-0.75	24.83	3.789
DB07871	319.86	3	3	1	3	-0.354	42.09	3.797
DB07867	319.86	3	4	1	3	-0.354	42.09	3.797
DB05377	303.17	2	3	0	3	-0.654	43.37	3.81
DB02955	298.52	0	15	2	3	0.237	57.53	3.832
DB08656	304.42	3	3	3	3	0.903	55.12	3.833
DB07245	304.42	3	5	2	3	0.193	48.14	3.847
DB04480	293.37	4	2	0	3	-0.807	30.71	3.848
DB08522	293.37	4	4	0	3	-0.807	30.71	3.848
DB08274	298.41	3	3	1	3	-0.399	50.44	3.852
DB00946	280.34	3	3	1	3	-0.385	50.44	3.855
DB02767	244.42	0	12	2	3	0.353	57.53	3.865
DB01244	366.6	3	10	0	3	-0.879	15.71	3.868
DB00712	244.28	2	3	1	3	-0.334	37.3	3.895
DB05289	244.28	2	3	1	3	-0.334	37.3	3.895
DB08455	300.43	1	6	2	3	0.214	57.53	3.897
DB01116	365.56	5	4	0	3	-0.836	23.55	3.906
DB07172	318.5	0	13	2	3	0.193	57.53	3.936
DB01502	324.51	2	8	0	3	-0.864	23.55	3.941
DB01557	350.55	3	6	0	3	-0.874	23.55	3.983
DB01571	350.55	3	6	0	3	-0.874	23.55	3.983
DB08206	369.01	3	1	1	3	-0.225	46.26	3.988
DB00939	296.16	2	3	2	3	0.393	49.33	3.988
DB00586	296.16	2	4	2	3	0.393	49.33	3.988
DB04039	256.43	0	13	1	3	-0.334	54.37	4.013
DB07607	485.37	4	4	1	3	-0.346	58.64	4.014
DB06713	327.51	4	1	2	3	0.173	52.82	4.026
DB03203	299.56	0	15	4	3	1.781	66.48	4.039
DB08056	314.42	4	3	1	3	-0.383	42.22	4.045
DB01588	324.83	4	3	0	3	-0.815	32.67	4.053
DB07693	399.09	2	2	2	3	0.361	49.33	4.062
DB07694	439.91	2	2	2	3	0.459	49.33	4.062
DB05286	307.53	1	12	4	3	1.735	66.48	4.067
DB08868	307.53	1	12	4	3	1.735	66.48	4.067
DB08686	312.44	3	3	1	3	-0.412	50.44	4.08
DB08055	320.8	4	3	1	3	-0.326	42.22	4.086
DB08742	394.6	3	1	3	3	0.755	60.69	4.094
DB07837	378.45	5	4	2	3	0.125	65.98	4.103
DB08121	318.39	3	6	1	3	-0.424	46.53	4.12
DB03753	258.31	2	4	0	3	-0.828	26.3	4.142
DB00799	351.5	3	3	0	3	-0.83	39.19	4.146
DB01406	337.5	5	0	1	3	-0.435	46.26	4.154
DB07991	398.54	4	7	3	3	0.768	65.12	4.158
DB03023	302.82	3	2	3	3	1.109	70.87	4.168
DB03771	412.35	3	8	0	3	-0.836	25.61	4.19
DB08458	400.34	3	8	0	3	-0.83	29.54	4.196
DB03677	282.53	1	10	2	3	0.262	41.13	4.222
DB04281	366.86	4	1	2	3	0.175	57.53	4.228
DB01117	366.86	4	2	1	3	-0.408	54.37	4.228
DB00579	284.76	4	1	1	3	-0.32	35.83	4.245
DB01420	344.54	4	3	0	3	-0.869	43.37	4.245
DB07047	283.11	2	2	2	3	0.429	57.53	4.249
DB04859	376.59	4	6	1	3	-0.465	32.34	4.264
DB00683	325.79	4	1	0	3	-0.772	30.18	4.27
DB00459	326.47	1	6	1	3	-0.424	46.53	4.27
DB08647	316.48	2	5	1	3	-0.412	54.37	4.286
DB00647	339.52	2	9	0	3	-0.869	29.54	4.298
DB07111	344.54	0	14	2	3	0.154	57.53	4.298
DB00486	372.6	3	6	1	3	-0.455	46.53	4.304
DB03449	369.95	3	8	3	3	0.926	47.91	4.338
DB04796	412.67	3	3	3	3	0.735	60.69	4.381
DB02300	412.67	4	5	3	3	0.735	60.69	4.381
DB07296	348.79	4	2	1	3	-0.396	50.44	4.41
DB00910	416.71	3	5	3	3	0.735	60.69	4.472
DB00136	416.71	3	6	3	3	0.735	60.69	4.472
DB05314	416.71	3	6	3	3	0.735	60.69	4.472
DB08470	239.27	3	2	1	3	-0.28	41.57	4.497
DB01215	294.76	4	1	0	3	-0.75	43.07	4.502
DB01227	353.55	2	9	0	3	-0.874	29.54	4.513
DB01433	353.55	2	9	0	3	-0.874	29.54	4.513
DB01522	353.55	2	9	0	3	-0.874	29.54	4.513
DB01555	353.55	2	9	0	3	-0.874	29.54	4.513
DB04930	391.31	3	7	0	3	-0.798	35.53	4.579
DB01941	363.54	4	3	1	3	-0.455	50.19	4.6
DB04468	387.56	3	8	1	3	-0.473	32.7	4.633
DB05824	351.96	2	5	2	3	0.348	41.62	4.637
DB02776	306.57	0	15	1	3	-0.32	54.37	4.669
DB01395	366.54	7	0	0	3	-0.879	43.37	4.671
DB02339	442.43	3	11	0	3	-0.848	25.61	4.681
DB08662	373.26	3	3	1	3	-0.369	50.44	4.695
DB00926	354.53	1	8	0	3	-0.874	35.53	4.703
DB05076	391.6	2	6	2	3	0.091	49.33	4.721
DB00404	308.79	4	1	0	3	-0.762	43.07	4.739
DB02544	459.49	3	11	0	3	-0.813	25.36	4.743
DB08580	393.73	3	3	2	3	0.278	46.33	4.753
DB00269	380.89	3	6	0	3	-0.843	27.69	4.757
DB00834	429.65	5	2	1	3	-0.496	40.54	4.795
DB02990	357.67	0	18	1	3	-0.383	46.17	4.797
DB00239	429.14	3	6	0	3	-0.684	39.41	4.829
DB04258	454.76	3	7	3	3	0.681	60.69	4.882
DB00342	471.74	4	9	2	3	0.02	43.7	4.944
DB03888	456.47	3	11	0	3	-0.819	30.29	4.953
DB00897	343.23	4	1	0	3	-0.729	43.07	4.972
DB00984	406.61	5	5	0	3	-0.891	43.37	5.025
DB02466	362.5	3	4	1	3	-0.455	54.37	5.107
DB02465	370.54	0	16	0	3	-0.83	26.3	5.187
DB02035	308.56	0	15	0	3	-0.787	34.14	5.221
DB03466	388.54	4	3	2	3	0.091	57.53	5.251
DB08622	452.1	4	6	1	3	-0.371	23.47	5.344
DB00210	412.56	6	4	1	3	-0.488	46.53	5.526
DB02741	386.52	4	3	1	3	-0.473	54.37	5.713
DB08804	428.72	4	10	0	3	-0.895	43.37	6.394
DB04870	534.9	4	17	0	3	-0.917	43.37	7.898
DB03646	653.31	0	34	1	3	-0.566	38.69	8.108
DB00202	290.46	0	11	0	4	-0.689	52.6	-6.078
DB04197	133.21	0	4	7	4	6.889	98.28	-4.311
DB03382	136.17	0	3	3	4	2.237	80.39	-3.833
DB00133	105.11	0	2	4	4	3.564	83.55	-3.726
DB03929	105.11	0	2	4	4	3.564	83.55	-3.726
DB01915	137.18	0	3	4	4	3.386	83.55	-3.726
DB01808	213.11	0	4	4	4	3.244	83.55	-3.726
DB03945	184.18	0	4	2	4	0.924	66.76	-3.496
DB03915	117.12	0	2	3	4	2.119	80.39	-3.38
DB01122	537.64	2	15	2	4	0.148	58.2	-3.353
DB00156	119.14	0	2	4	4	3.268	83.55	-3.272
DB03700	119.14	0	2	4	4	3.268	83.55	-3.272
DB03817	118.16	0	3	5	4	4.508	89.34	-3.272
DB04193	119.14	0	3	4	4	3.268	83.55	-3.272
DB03191	131.15	1	3	3	4	1.936	75.85	-3.255
DB00117	155.18	1	3	4	4	2.763	92	-3.057
DB08842	204.28	0	6	1	4	-0.096	63.6	-3.033
DB03611	131.15	0	3	3	4	1.936	72.55	-2.97
DB04388	131.15	0	4	3	4	1.936	80.39	-2.97
DB02039	163.22	0	4	3	4	1.882	80.39	-2.97
DB02235	165.24	0	4	3	4	1.882	80.39	-2.97
DB02467	165.24	0	4	3	4	1.882	80.39	-2.97
DB02958	212.13	0	4	3	4	1.882	80.39	-2.97
DB03676	241.17	0	4	3	4	1.837	80.39	-2.97
DB00129	132.19	0	4	5	4	4.214	89.34	-2.863
DB03105	133.17	0	4	4	4	3.032	83.55	-2.863
DB02413	165.24	0	5	4	4	2.934	83.55	-2.863
DB04530	197.31	0	6	4	4	2.851	83.55	-2.863
DB04151	169.21	1	3	3	4	1.636	81.14	-2.704
DB04296	145.18	0	4	3	4	1.786	80.39	-2.593
DB02571	145.18	0	5	3	4	1.786	80.39	-2.593
DB03858	177.25	0	5	3	4	1.749	80.39	-2.593
DB02978	147.2	0	3	4	4	2.838	83.55	-2.485
DB00123	146.22	0	5	5	4	3.972	89.34	-2.485
DB03252	146.22	0	5	5	4	3.972	89.34	-2.485
DB02233	147.2	0	5	4	4	2.838	83.55	-2.485
DB03412	147.2	0	5	4	4	2.838	83.55	-2.485
DB02160	191.28	0	6	3	4	1.636	80.39	-2.24
DB01714	160.25	0	6	4	4	2.675	75.35	-2.132
DB04159	220.25	2	3	5	4	3.156	99.34	-2.055
DB01337	572.97	6	6	0	4	-0.848	52.6	-2.029
DB03710	202.32	0	8	6	4	4.448	100.94	-1.97
DB04509	342.45	5	2	2	4	0.233	66.76	-1.929
DB04206	205.24	2	3	4	4	2.285	92	-1.926
DB01409	392.56	5	5	1	4	-0.294	59.06	-1.881
DB01005	76.07	0	0	4	4	4.466	75.35	-1.859
DB02601	167.18	1	2	4	4	2.537	83.55	-1.825
DB04291	167.18	1	2	4	4	2.537	83.55	-1.825
DB04308	167.18	1	2	4	4	2.537	83.55	-1.825
DB03362	174.28	0	6	3	4	1.555	66.56	-1.799
DB04486	174.28	0	7	5	4	3.596	89.34	-1.799
DB02286	219.27	2	3	6	4	4.172	105.13	-1.787
DB02959	220.25	2	3	5	4	3.156	99.34	-1.787
DB02725	196.28	1	4	5	4	3.315	89.34	-1.774
DB03940	89.06	0	1	3	4	2.646	80.39	-1.731
DB03174	124.04	0	2	2	4	1.385	74.6	-1.731
DB01956	125.17	0	2	3	4	2.482	80.39	-1.731
DB03278	122.14	0	3	4	4	3.268	80.92	-1.724
DB04481	122.14	0	3	4	4	3.268	80.92	-1.724
DB03411	133.17	1	1	4	4	3.032	72.72	-1.707
DB06800	356.48	6	2	2	4	0.213	66.76	-1.62
DB02951	104.07	0	2	2	4	1.251	74.6	-1.618
DB03487	114.12	1	0	3	4	2.119	72.19	-1.557
DB00135	181.21	1	3	4	4	2.417	83.55	-1.508
DB02387	181.21	1	3	4	4	2.417	83.55	-1.508
DB03552	181.21	1	3	4	4	2.417	83.55	-1.508
DB03839	181.21	1	3	4	4	2.417	83.55	-1.508
DB02542	149.19	0	3	3	4	1.786	63.32	-1.498
DB00260	102.11	1	0	3	4	2.348	64.35	-1.497
DB00828	138.07	1	1	2	4	1.201	70.06	-1.497
DB01715	188.31	0	7	5	4	3.446	89.34	-1.481
DB00339	123.13	1	1	2	4	0.949	68.87	-1.473
DB02533	74.11	0	1	6	4	7.612	87.92	-1.453
DB03770	75.09	0	1	5	4	5.993	82.13	-1.453
DB03679	220.25	2	3	5	4	3.156	99.34	-1.381
DB04545	147.2	1	1	4	4	2.838	72.72	-1.329
DB01870	212.32	1	1	3	4	3.757	69.92	-1.329
DB03857	212.32	1	1	3	4	3.757	69.92	-1.329
DB03902	90.04	0	1	2	4	1.471	74.6	-1.325
DB03898	201.62	1	2	4	4	2.492	83.55	-1.24
DB02079	91.08	0	2	3	4	2.646	72.55	-1.218
DB02649	103.09	0	2	3	4	2.348	80.39	-1.212
DB02374	170.19	2	0	3	4	1.636	78.51	-1.204
DB01849	114.12	1	0	2	4	1.083	58.2	-1.151
DB03939	114.12	1	0	3	4	2.119	61.36	-1.151
DB01759	142.12	1	1	2	4	0.839	70.67	-1.142
DB01789	159.21	1	1	5	4	3.769	86.71	-1.121
DB02904	119.14	0	3	4	4	3.268	83.55	-1.057
DB08847	131.15	1	1	3	4	1.936	69.56	-1.04
DB02327	150.2	0	7	2	4	0.839	58.92	-0.937
DB01841	148.18	1	0	3	4	1.786	69.92	-0.923
DB02590	148.18	1	0	3	4	1.786	69.92	-0.923
DB04028	148.18	1	0	3	4	1.786	69.92	-0.923
DB03314	222.24	2	3	4	4	2.198	79.11	-0.857
DB03386	222.24	2	3	4	4	2.198	79.11	-0.857
DB03006	217.07	1	1	4	4	2.763	83.55	-0.841
DB02175	104.07	0	2	2	4	1.251	74.6	-0.806
DB02713	117.12	0	2	2	4	1.083	66.4	-0.759
DB00855	131.15	0	4	3	4	1.936	80.39	-0.755
DB05003	111.12	2	0	2	4	1.083	58.46	-0.745
DB03088	129.13	1	1	2	4	0.949	66.4	-0.741
DB00165	169.2	1	2	3	4	1.555	73.58	-0.724
DB03419	112.1	1	0	2	4	1.083	65.72	-0.712
DB02151	185.21	0	4	4	4	3.03	83.55	-0.651
DB01758	307.1	1	3	4	4	2.382	83.55	-0.645
DB02034	173.24	2	0	3	4	1.555	63.93	-0.643
DB04292	236.35	1	6	4	4	2.063	75.35	-0.628
DB04237	163.25	0	6	5	4	3.769	86.71	-0.584
DB02124	155.17	1	1	4	4	2.675	83.55	-0.513
DB02940	186.26	1	2	3	4	1.636	75.68	-0.513
DB03832	288.46	0	12	1	4	-0.271	63.6	-0.454
DB04299	116.08	0	2	2	4	1.083	74.6	-0.45
DB03211	164.11	0	4	2	4	0.935	74.6	-0.446
DB03163	198.29	0	5	1	4	0.145	71.44	-0.446
DB04541	154.19	2	0	1	4	-0.031	49.41	-0.417
DB03822	126.06	0	2	2	4	1.385	66.76	-0.406
DB04356	150.16	2	0	4	4	2.763	87.56	-0.397
DB03795	146.16	0	3	2	4	0.839	74.6	-0.378
DB00992	145.18	0	5	2	4	0.839	69.39	-0.378
DB00347	143.16	1	0	0	4	-0.576	46.61	-0.364
DB02303	240.01	1	0	2	4	1.055	58.2	-0.364
DB04183	118.1	0	2	2	4	1.083	74.6	-0.353
DB00139	118.1	0	3	2	4	1.083	74.6	-0.353
DB00566	182.24	0	3	2	4	3.03	74.6	-0.353
DB02518	131.15	0	2	2	4	0.949	66.4	-0.349
DB06151	163.22	0	3	2	4	1.882	66.4	-0.349
DB08897	484.71	5	10	1	4	-0.382	55.76	-0.345
DB03462	126.13	1	0	2	4	0.949	65.72	-0.302
DB00951	137.16	1	1	3	4	1.786	68.01	-0.283
DB03675	148.18	0	3	3	4	1.786	77.76	-0.27
DB00534	367.22	0	4	3	4	1.837	64.35	-0.27
DB03184	144.2	1	1	4	4	2.838	75.35	-0.256
DB02078	178.26	0	9	0	4	-0.646	36.92	-0.251
DB02697	132.19	0	2	4	4	3.032	75.35	-0.242
DB02386	167.17	0	3	4	4	2.934	83.55	-0.242
DB02088	167.17	0	4	4	4	2.934	83.55	-0.242
DB08838	130.23	0	5	6	4	5.467	87.92	-0.242
DB08160	234.38	1	5	4	4	2.451	79.37	-0.221
DB02188	643.33	8	8	2	4	0.081	87.29	-0.192
DB00259	172.23	1	1	4	4	2.763	86.18	-0.115
DB06554	140.16	2	0	2	4	0.839	58.03	-0.096
DB07637	338.99	1	3	4	4	2.35	83.55	-0.096
DB01202	170.24	1	3	2	4	0.671	63.4	-0.083
DB00368	169.2	1	2	5	4	3.596	86.71	-0.064
DB04734	130.11	0	2	2	4	0.949	74.6	-0.04
DB00147	167.18	1	2	2	4	0.671	70.42	-0.035
DB08431	194.19	0	5	2	4	0.752	74.6	-0.025
DB03189	259.89	4	0	0	4	-0.651	12.96	-0.022
DB03516	136.12	1	0	2	4	0.839	65.72	-0.015
DB00617	157.19	1	1	0	4	-0.614	46.61	-0.011
DB03360	157.19	1	1	1	4	-0.031	57.61	-0.011
DB00233	153.15	1	1	4	4	2.675	83.55	-0.004
DB07939	177.25	0	4	2	4	1.749	66.4	0.028
DB04464	177.25	0	5	2	4	0.836	66.4	0.028
DB00352	167.22	2	0	4	4	2.851	83.38	0.038
DB07339	179.19	2	0	1	4	-0.127	57.61	0.039
DB01294	362.1	2	0	1	4	-0.002	63.58	0.056
DB03553	132.13	0	4	2	4	0.949	74.6	0.057
DB08456	381.59	2	7	3	4	1.005	83.4	0.086
DB04314	125.15	1	0	2	4	0.949	60.91	0.104
DB03976	140.09	0	2	2	4	1.201	66.76	0.113
DB03308	146.22	0	3	4	4	2.838	75.35	0.136
DB04203	371.81	1	1	4	4	2.698	86.18	0.153
DB01042	305.23	1	6	3	4	1.2	66.56	0.16
DB00389	186.26	1	2	0	4	-0.565	36.16	0.161
DB02143	117.18	0	3	4	4	3.268	68.14	0.161
DB04076	136.13	2	0	2	4	0.935	74.43	0.176
DB03374	432.99	1	3	4	4	2.35	83.55	0.176
DB03204	138.2	1	1	4	4	2.838	77.82	0.214
DB02022	139.18	1	1	3	4	1.786	72.03	0.214
DB03468	212.3	2	1	3	4	1.453	72.19	0.229
DB02828	134.12	0	3	1	4	0.105	54.37	0.245
DB06707	183.23	1	2	5	4	3.446	86.71	0.253
DB00668	183.23	1	3	4	4	2.417	72.72	0.253
DB03380	180.23	1	3	5	4	3.446	89.34	0.301
DB01882	228.35	1	5	4	4	2.285	79.37	0.303
DB08782	200.29	1	3	4	4	2.492	86.18	0.304
DB01427	187.22	2	1	3	4	1.383	71.77	0.312
DB07384	171.22	1	1	1	4	-0.083	57.61	0.323
DB03309	207.33	1	4	2	4	0.679	66.4	0.323
DB01525	185.25	2	1	2	4	0.605	60.77	0.342
DB03554	237.99	1	0	2	4	1.055	65.72	0.344
DB08371	269.32	2	5	3	4	1.054	80.39	0.351
DB07590	322.23	1	7	3	4	1.251	80.39	0.353
DB00330	204.36	0	9	4	4	2.312	64.52	0.37
DB00127	202.4	0	11	6	4	4.379	76.1	0.37
DB01646	191.28	0	5	2	4	0.752	66.4	0.381
DB07912	194.19	0	6	2	4	0.752	74.6	0.381
DB02408	202.34	1	7	5	4	3.315	78.51	0.384
DB07896	168.16	1	2	3	4	1.555	77.76	0.39
DB06984	269.4	2	4	4	4	2.05	72.72	0.473
DB01034	223.3	1	7	2	4	0.451	72.69	0.517
DB07497	228.35	2	5	2	4	0.561	58.2	0.538
DB00874	198.24	1	5	2	4	0.547	58.92	0.557
DB02727	131.21	0	5	4	4	3.032	68.14	0.57
DB03226	100.05	0	0	1	4	0.465	20.23	0.58
DB00173	135.15	2	0	3	4	1.882	80.48	0.582
DB03946	154.13	1	1	3	4	1.661	77.76	0.592
DB07718	180.17	1	3	2	4	0.605	74.6	0.621
DB02274	187.27	0	7	3	4	1.463	80.39	0.626
DB02419	185.25	1	3	0	4	-0.673	46.61	0.64
DB01197	217.32	1	3	1	4	0.616	57.61	0.64
DB02032	217.32	1	3	1	4	0.616	57.61	0.64
DB02219	221.36	1	5	2	4	0.616	66.4	0.64
DB04688	199.28	2	2	1	4	-0.166	49.77	0.645
DB00711	199.34	1	2	0	4	-0.696	26.79	0.645
DB01702	168.16	1	2	3	4	1.555	77.76	0.658
DB08327	168.16	1	2	3	4	1.555	77.76	0.658
DB03764	156.15	1	2	2	4	0.748	58.92	0.683
DB07387	194.28	0	6	1	4	-0.002	71.44	0.691
DB04476	153.15	1	1	4	4	2.675	83.55	0.697
DB02283	201.27	1	4	2	4	0.679	66.4	0.71
DB08326	250.32	3	1	1	4	-0.107	62.55	0.718
DB04818	179.25	1	3	2	4	0.605	54.02	0.721
DB08525	194.26	1	4	1	4	-0.166	53.43	0.756
DB01121	178.21	1	2	3	4	1.463	72.19	0.759
DB08451	222.29	2	2	1	4	-0.134	59.06	0.762
DB07952	232.26	2	4	3	4	1.251	82.19	0.765
DB03452	190.3	0	4	2	4	0.752	74.6	0.787
DB01856	160.19	0	6	2	4	0.748	74.6	0.787
DB06900	165.22	1	3	5	4	3.596	82.13	0.796
DB00235	211.24	2	1	1	4	-0.229	69.54	0.805
DB01978	180.22	2	0	3	4	1.613	80.84	0.809
DB07529	205.26	2	1	2	4	0.616	69.6	0.821
DB08636	192.18	1	3	2	4	0.547	74.6	0.842
DB04444	102.98	0	0	0	4	0	0	0.845
DB00723	211.29	1	4	3	4	1.313	64.71	0.848
DB00816	211.29	1	4	4	4	2.219	72.72	0.848
DB01064	211.29	1	4	4	4	2.219	72.72	0.848
DB08443	219.21	2	1	3	4	1.311	82.69	0.863
DB04157	152.17	1	2	3	4	1.661	64.35	0.868
DB01784	175.2	1	1	2	4	0.836	60.16	0.872
DB01704	180.17	1	2	3	4	1.463	77.76	0.889
DB01880	180.17	1	2	3	4	1.463	77.76	0.889
DB00669	295.45	2	6	2	4	0.41	65.2	0.894
DB04442	254.3	3	2	6	4	3.904	113.15	0.925
DB06952	192.18	2	1	2	4	0.547	66.76	0.939
DB07293	207.25	1	5	1	4	-0.2	55.4	0.948
DB04104	149.18	2	0	2	4	0.836	69.62	0.959
DB00754	204.25	2	2	1	4	-0.2	49.41	0.962
DB03639	174.34	0	8	7	4	5.899	90.09	0.967
DB07353	210.31	1	5	6	4	4.237	92.5	0.986
DB07807	265.39	2	5	3	4	1.096	63.93	0.993
DB07232	244.33	3	2	4	4	2.05	83.8	0.995
DB00765	195.24	1	3	4	4	2.312	83.55	1.01
DB08132	223.27	2	1	3	4	1.378	80.39	1.03
DB08928	347.32	2	3	3	4	1.306	69.56	1.04
DB01170	198.36	1	3	4	4	2.312	67.64	1.051
DB01754	191.2	2	0	2	4	0.547	62.46	1.055
DB07992	213.23	2	2	2	4	0.686	79.39	1.058
DB08638	222.27	2	4	4	4	2.198	80.64	1.058
DB00315	287.4	3	5	2	4	0.331	57.36	1.09
DB03428	241.27	3	2	2	4	0.429	70.77	1.101
DB00244	153.15	1	1	4	4	2.675	83.55	1.103
DB03644	153.15	1	1	4	4	2.675	83.55	1.103
DB01672	154.13	1	1	3	4	1.661	77.76	1.103
DB02839	154.13	1	1	3	4	1.661	77.76	1.103
DB06861	226.36	1	7	4	4	2.137	87.17	1.11
DB00677	184.17	0	4	0	4	-0.526	35.53	1.123
DB06912	264.35	0	12	0	4	-0.776	68.28	1.126
DB00871	225.32	1	4	4	4	2.137	72.72	1.129
DB00152	265.4	2	4	3	4	1.251	75.91	1.129
DB01442	209.27	2	3	2	4	0.496	53.71	1.13
DB01001	239.35	1	5	4	4	2.063	72.72	1.133
DB08637	206.21	1	4	1	4	-0.2	63.6	1.134
DB00599	242.38	1	4	2	4	0.512	58.2	1.138
DB02193	253.31	3	1	6	4	3.853	100.26	1.149
DB04080	180.17	1	3	2	4	0.605	74.6	1.165
DB02091	206.3	2	1	2	4	0.616	64.69	1.171
DB02096	259.34	2	6	3	4	1.148	81.14	1.176
DB01230	176.19	2	1	2	4	0.605	64.68	1.179
DB00660	221.28	2	3	1	4	-0.229	47.56	1.191
DB07109	194.2	1	3	2	4	0.547	66.76	1.193
DB07767	194.2	1	3	2	4	0.547	66.76	1.193
DB03653	180.29	1	3	2	4	0.605	55.04	1.217
DB01705	334.43	4	4	10	4	7.451	160.58	1.217
DB08533	239.31	3	3	1	4	-0.225	55.11	1.239
DB07356	249.4	2	3	4	4	1.996	72.35	1.239
DB03819	153.15	1	1	3	4	1.661	69.56	1.241
DB00532	218.28	2	2	1	4	-0.229	49.41	1.243
DB00794	218.28	2	2	2	4	0.451	58.2	1.243
DB08711	182.19	1	3	1	4	-0.127	55.76	1.243
DB03132	289.43	2	5	1	4	-0.083	67.26	1.248
DB00952	335.52	3	5	2	4	0.321	65.2	1.251
DB00918	335.52	3	6	1	4	-0.284	56.41	1.251
DB03455	266.35	2	6	3	4	2.105	74.35	1.253
DB07573	265.39	2	5	1	4	-0.301	41.93	1.261
DB07347	203.26	1	3	2	4	0.679	60.16	1.272
DB04500	179.19	1	2	2	4	0.605	66.4	1.295
DB07368	198.27	1	2	3	4	1.538	84.01	1.301
DB01253	325.45	4	3	3	4	0.957	68.36	1.315
DB03052	232.26	2	5	1	4	-0.198	64.35	1.315
DB08756	247.38	2	3	3	4	1.142	68.01	1.32
DB03298	174.1	1	2	2	4	0.836	66.76	1.327
DB01154	254.39	1	5	2	4	0.468	58.2	1.329
DB03187	313.56	0	13	4	4	2.159	83.55	1.329
DB08508	193.22	1	3	2	4	0.547	66.4	1.331
DB07914	218.22	1	4	2	4	0.451	74.6	1.335
DB07915	218.22	1	4	2	4	0.451	74.6	1.335
DB07603	233.37	0	8	2	4	1.378	66.4	1.336
DB08658	181.2	0	5	1	4	0.057	49.77	1.354
DB03347	182.18	0	6	0	4	-0.526	44.76	1.354
DB08758	226.26	3	1	3	4	1.251	72.42	1.373
DB04599	219.26	2	2	0	4	-0.734	46.61	1.373
DB00357	232.31	2	2	3	4	1.193	72.19	1.377
DB03520	172.56	2	0	1	4	0.145	54.46	1.382
DB00236	356.08	1	2	0	4	-0.612	40.62	1.382
DB04523	241.37	1	5	1	4	-0.256	55.4	1.382
DB03780	161.18	2	0	3	4	1.555	71.77	1.384
DB02746	166.14	1	2	2	4	0.671	74.6	1.384
DB08440	237.28	3	1	1	4	-0.28	54.88	1.387
DB01516	225.32	1	5	2	4	0.451	53.71	1.397
DB00221	239.35	1	5	4	4	2.063	72.72	1.401
DB04283	215.02	2	0	2	4	0.924	74.69	1.407
DB07176	223.27	2	1	3	4	1.378	80.39	1.436
DB08238	223.27	2	1	3	4	1.378	80.39	1.436
DB00548	188.25	0	8	2	4	0.605	74.6	1.438
DB07604	336.42	5	1	2	4	0.233	73.4	1.463
DB08288	243.39	1	6	3	4	1.193	72.55	1.489
DB06880	263.43	2	3	4	4	1.935	72.35	1.496
DB08678	201.27	1	3	2	4	0.679	66.4	1.522
DB01938	280.36	3	4	4	4	1.874	83.8	1.524
DB07350	284.34	2	5	2	4	0.331	71.33	1.524
DB03749	270.32	3	3	4	4	1.977	97.82	1.535
DB03217	238.19	2	2	3	4	1.311	77.76	1.54
DB00353	339.48	4	4	3	4	0.926	68.36	1.542
DB00809	284.39	2	6	1	4	-0.338	53.43	1.553
DB07953	274.35	2	5	3	4	1.103	82.19	1.556
DB07958	274.35	2	6	4	4	1.928	96.18	1.556
DB07407	218.22	2	3	1	4	-0.229	59.67	1.559
DB04208	210.25	1	5	1	4	-0.2	55.76	1.57
DB01171	268.77	2	4	1	4	-0.225	41.57	1.588
DB03626	311.36	3	4	0	4	-0.772	57.53	1.591
DB07890	260.27	1	5	3	4	1.372	77.76	1.599
DB02866	250.35	2	2	2	4	0.468	63.4	1.603
DB04021	270.47	1	9	1	4	-0.301	41.57	1.603
DB07516	252.66	1	4	2	4	0.468	74.6	1.607
DB08166	328.83	4	0	2	4	0.321	69.85	1.619
DB04123	339.08	1	4	2	4	0.626	66.4	1.622
DB08048	242.25	3	1	4	4	2.05	89.37	1.623
DB08689	250.32	1	4	0	4	-0.763	52.6	1.632
DB01935	253.35	1	6	2	4	1.251	66.4	1.635
DB08626	253.35	1	6	2	4	1.251	66.4	1.635
DB08620	252.75	2	2	0	4	-0.612	52.28	1.636
DB00264	267.41	1	9	2	4	0.341	50.72	1.653
DB02126	192.18	1	3	2	4	0.547	74.6	1.654
DB07107	370.49	4	7	3	4	0.847	76.82	1.682
DB00553	216.2	3	1	0	4	-0.734	52.58	1.683
DB01178	273.76	2	1	0	4	-0.634	54.45	1.697
DB01905	283.34	3	3	6	4	3.729	109.75	1.699
DB00945	180.17	1	3	1	4	-0.127	63.6	1.701
DB01255	263.43	1	8	5	4	2.84	81.14	1.701
DB08060	193.22	1	4	3	4	1.383	80.39	1.704
DB04598	187.59	1	1	4	4	2.617	83.55	1.705
DB01980	306.12	1	3	4	4	2.382	75.35	1.708
DB01035	235.37	1	6	3	4	1.193	58.36	1.717
DB03601	256.27	3	1	2	4	0.341	66.76	1.726
DB07398	264.38	3	3	3	4	1.197	72.19	1.731
DB07258	298.42	3	6	1	4	-0.354	45.59	1.732
DB07645	202.28	0	9	2	4	0.547	74.6	1.742
DB01087	259.39	2	6	3	4	1.096	60.17	1.745
DB07588	385.4	5	4	5	4	2.425	121.97	1.757
DB00744	236.32	2	2	3	4	1.311	66.56	1.76
DB07506	208.23	1	5	2	4	0.496	74.6	1.76
DB07330	286.42	3	4	3	4	1.062	75.01	1.764
DB07908	220.24	2	2	2	4	0.451	70.67	1.765
DB00247	353.51	4	4	2	4	0.213	57.5	1.765
DB08577	296.35	3	4	3	4	1.024	85.95	1.768
DB07535	254.32	3	3	4	4	1.986	87.56	1.771
DB08474	242.41	0	7	3	4	1.193	72.19	1.774
DB03171	255.23	2	5	3	4	1.309	82.55	1.784
DB08139	235.7	2	2	1	4	-0.107	66.01	1.79
DB00252	252.29	3	2	2	4	0.341	58.2	1.795
DB08385	270.36	3	2	1	4	-0.32	53.43	1.795
DB02690	176.19	2	0	2	4	0.605	65.98	1.806
DB07073	266.4	3	1	0	4	-0.709	42.43	1.821
DB07385	322.39	4	3	1	4	-0.342	62.31	1.824
DB06943	311.46	2	4	0	4	-0.222	46.61	1.826
DB04880	248.33	2	3	2	4	0.468	65.72	1.827
DB01580	265.39	1	9	2	4	0.341	50.72	1.831
DB08399	244.26	2	2	4	4	1.996	80.92	1.862
DB07096	212.22	3	0	3	4	1.25	75.95	1.871
DB04559	185.63	1	3	4	4	2.617	68.14	1.876
DB07066	345.83	4	2	3	4	1.075	73.99	1.898
DB08228	233.29	2	2	0	4	-0.75	40.46	1.899
DB01119	230.69	2	0	1	4	-0.027	58.53	1.901
DB07955	286.14	1	5	2	4	0.512	69.39	1.902
DB06898	240.29	3	1	3	4	1.197	76.96	1.913
DB05738	296.41	4	1	3	4	1.024	72.94	1.925
DB01275	160.2	2	1	3	4	1.555	63.83	1.928
DB00327	285.37	5	0	1	4	-0.338	49.77	1.931
DB00295	285.37	5	0	2	4	0.284	52.93	1.931
DB00674	287.39	4	1	1	4	-0.338	41.93	1.931
DB08073	397.52	5	6	4	4	1.564	92.61	1.933
DB07518	210.33	0	7	1	4	-0.053	63.6	1.933
DB00589	338.5	4	3	2	4	0.233	51.37	1.948
DB08342	359.64	0	18	3	4	0.957	80.39	1.953
DB02161	275.38	3	4	1	4	-0.32	49.77	1.964
DB08757	236.67	2	2	3	4	1.311	68.26	1.965
DB00531	261.11	1	3	1	4	0.043	41.57	1.966
DB01181	261.11	1	3	1	4	0.043	41.57	1.966
DB07099	256.33	2	5	3	4	1.096	64.35	1.988
DB00757	324.41	5	3	1	4	-0.342	62.4	1.989
DB01168	221.34	1	5	3	4	1.25	53.16	1.989
DB07457	384.47	5	5	4	4	1.595	96.67	1.99
DB00195	307.48	2	11	2	4	0.259	50.72	1.991
DB07218	263.7	3	0	1	4	-0.171	60.05	1.993
DB03572	309.4	3	6	3	4	0.989	81.14	2.005
DB07376	251.33	2	2	1	4	-0.198	57.61	2.009
DB07684	251.33	2	2	1	4	-0.198	57.61	2.009
DB07581	271.45	1	7	4	4	1.935	83.55	2.009
DB01565	287.39	5	0	2	4	0.284	52.93	2.022
DB06927	265.28	3	2	2	4	0.311	77.39	2.022
DB04202	268.28	3	2	1	4	-0.32	59.67	2.022
DB07078	332.38	4	3	3	4	0.926	78.11	2.04
DB07198	251.25	3	1	2	4	0.341	77.39	2.041
DB02141	282.48	1	8	6	4	4.004	99.74	2.041
DB03910	282.48	1	8	6	4	4.004	99.74	2.041
DB07854	239.31	3	3	2	4	0.429	66.49	2.051
DB07348	280.4	2	0	2	4	0.311	66.76	2.054
DB07443	278.33	2	3	2	4	0.284	73.12	2.06
DB00250	248.33	2	2	4	4	2.12	86.18	2.061
DB08192	302.43	3	3	2	4	0.331	62.22	2.063
DB08314	267.09	2	2	2	4	0.561	69.12	2.093
DB01084	302.47	3	5	0	4	-0.762	33.53	2.093
DB01954	275.38	3	4	1	4	-0.32	47.56	2.094
DB03606	275.38	3	4	1	4	-0.32	47.56	2.094
DB04149	275.38	3	4	1	4	-0.32	47.56	2.094
DB08677	261.38	2	4	1	4	-0.225	58.11	2.106
DB01825	175.21	2	0	3	4	1.463	71.77	2.107
DB06834	362.47	4	4	3	4	0.908	82.94	2.109
DB03183	259.34	2	4	2	4	0.393	70.14	2.118
DB00989	250.38	1	5	0	4	-0.763	32.78	2.118
DB00964	245.13	2	2	4	4	2.35	62.44	2.12
DB07315	330.79	3	4	4	4	1.822	85.35	2.121
DB00721	236.35	1	7	2	4	0.411	55.56	2.123
DB07180	329.81	3	2	3	4	1.032	77.75	2.135
DB08169	304.37	3	4	2	4	0.235	73.12	2.138
DB00867	287.39	2	6	4	4	1.827	72.72	2.155
DB01865	320.43	3	4	2	4	0.255	64.15	2.162
DB08356	296.35	3	3	3	4	1.024	78.37	2.166
DB00956	299.4	5	1	0	4	-0.807	38.77	2.169
DB00318	299.4	5	1	1	4	-0.354	41.93	2.169
DB07243	285.38	4	3	1	4	-0.291	58.22	2.17
DB03404	536.41	8	2	2	4	0.162	92.22	2.176
DB01558	316.17	3	1	1	4	-0.249	54.35	2.18
DB04641	204.19	2	1	3	4	1.313	77.76	2.181
DB08074	203.28	2	2	2	4	0.561	69.62	2.181
DB08768	203.28	2	3	2	4	0.561	66.49	2.181
DB08358	340.41	5	2	2	4	0.213	70.67	2.19
DB03650	238.26	3	1	2	4	0.374	65.45	2.191
DB00468	324.46	4	4	1	4	-0.383	45.59	2.192
DB00908	324.46	4	4	1	4	-0.383	45.59	2.192
DB00776	252.29	3	0	2	4	0.341	63.4	2.193
DB00518	265.37	2	5	2	4	0.483	67.01	2.195
DB01946	398.5	5	5	3	4	0.834	85.81	2.201
DB04010	267.31	3	3	3	4	1.103	81	2.203
DB00424	289.41	3	5	1	4	-0.338	49.77	2.207
DB00572	289.41	3	5	1	4	-0.338	49.77	2.207
DB00979	291.43	2	7	1	4	-0.338	49.77	2.207
DB08316	191.26	2	0	2	4	0.547	68.87	2.209
DB01931	258.06	2	1	2	4	0.573	70.42	2.219
DB07354	322.36	5	2	1	4	-0.342	51.06	2.23
DB00234	313.43	3	6	1	4	-0.369	39.72	2.233
DB03220	323.43	3	6	3	4	0.957	81.14	2.238
DB00889	312.46	4	2	1	4	-0.326	50.16	2.245
DB08024	323.48	3	5	4	4	1.695	72.35	2.25
DB01392	354.49	5	2	2	4	0.213	65.56	2.254
DB07542	285.48	1	8	4	4	1.879	83.55	2.258
DB01551	301.42	5	1	1	4	-0.354	41.93	2.259
DB03577	277.28	2	5	3	4	1.148	69.56	2.276
DB07636	279.39	2	6	1	4	-0.249	67.26	2.276
DB01108	329.48	5	0	2	4	0.214	76.78	2.28
DB01767	290.36	4	3	5	4	2.734	107.23	2.287
DB08877	306.41	4	4	1	4	-0.284	83.18	2.291
DB04816	240.22	3	0	2	4	0.374	74.6	2.296
DB01018	246.11	1	3	4	4	2.35	78.97	2.296
DB07703	296.45	1	1	1	4	-0.338	63.6	2.298
DB00800	305.78	3	1	4	4	1.874	72.72	2.299
DB07668	249.34	1	5	2	4	0.374	60.77	2.3
DB08766	325.49	2	5	1	4	0.378	57.61	2.303
DB00334	312.48	4	1	1	4	-0.31	35.16	2.307
DB08712	262.41	0	12	1	4	0.468	63.6	2.314
DB08542	316.43	3	3	2	4	0.235	74.6	2.315
DB01569	344.49	4	1	2	4	0.194	74.6	2.316
DB01424	231.33	2	2	0	4	-0.75	30.17	2.319
DB01210	291.43	2	6	2	4	0.284	58.56	2.323
DB01608	365.54	4	4	1	4	-0.37	52.19	2.335
DB07284	276.37	3	4	3	4	1.015	63.83	2.342
DB05708	308.41	3	4	0	4	-0.815	43.71	2.343
DB07242	377.3	4	0	1	4	-0.277	61.06	2.346
DB08568	358.48	4	6	3	4	0.872	76.82	2.351
DB03509	283.73	3	2	2	4	0.361	68.87	2.353
DB08691	338.21	2	4	2	4	0.393	81.04	2.367
DB04469	274.35	2	5	0	4	-0.738	53.35	2.374
DB07155	286.41	3	3	1	4	-0.338	49.41	2.389
DB01466	313.43	5	2	1	4	-0.369	41.93	2.401
DB04844	317.47	3	4	0	4	-0.815	38.77	2.401
DB07075	384.53	5	4	4	4	1.595	97.52	2.404
DB04652	346.51	4	2	2	4	0.194	74.6	2.406
DB08198	338.46	3	3	2	4	0.255	52.57	2.406
[truncated: 4,261 more rows]

## Sheet: Herbs
MolID	MW	nCIC	RBN	nHDon	nHAcc	Hy	TPSA	MLOGP
WZ01	204.39	1	2	0	0	-0.977	0	4.534
WZ02	204.39	1	3	0	0	-0.977	0	4.534
WZ03	204.39	1	3	0	0	-0.977	0	4.534
JH01	202.37	1	4	0	0	-0.977	0	4.836
JH02	202.37	1	4	0	0	-0.977	0	4.836
AY01	414.79	4	6	1	1	-0.547	20.23	6.786
BJ03	414.79	4	6	1	1	-0.547	20.23	6.786
MT03	414.79	4	6	1	1	-0.547	20.23	6.786
WZ05	234.37	3	0	1	2	-0.371	29.46	3.139
WZ07	234.37	3	0	1	2	-0.371	29.46	3.139
BZ02	232.35	3	0	0	2	-0.865	26.3	3.448
BZ01	230.33	3	0	0	2	-0.865	30.21	3.626
WZ08	236.39	1	1	0	2	-0.865	34.14	2.636
JH04	236.39	3	1	1	2	-0.371	29.46	3.247
WZ10	236.39	3	1	1	2	-0.371	29.46	3.247
YC01	198.23	2	1	0	2	-0.846	30.21	3.33
WZ09	230.33	2	2	0	2	-0.865	30.21	2.728
JH03	250.37	2	0	2	3	0.32	57.53	1.801
DS21	276.3	4	0	0	3	-0.844	47.28	2.575
DS32	276.3	4	0	0	3	-0.844	47.28	2.575
DS17	284.38	4	0	0	3	-0.844	35.53	2.761
DS02	292.35	4	0	0	3	-0.851	47.28	2.883
DS15	278.32	4	0	0	3	-0.844	43.37	2.919
DS16	278.32	4	0	0	3	-0.844	43.37	2.919
DS20	294.37	4	0	0	3	-0.851	47.28	2.961
DS29	294.37	4	0	0	3	-0.851	47.28	2.961
DS05	280.34	4	0	0	3	-0.844	43.37	2.996
BZ03	248.35	3	0	1	3	-0.334	46.53	3.019
DS13	282.36	4	0	0	3	-0.844	35.53	3.214
DS23	270.35	3	0	1	3	-0.37	54.37	3.231
DS12	296.39	4	0	0	3	-0.851	43.37	3.308
DS18	296.39	4	0	0	3	-0.851	43.37	3.308
TD03	414.69	6	0	1	3	-0.481	38.69	5.082
TD02	416.71	6	0	1	3	-0.481	38.69	5.227
WZ04	252.39	2	1	0	3	-0.818	46.67	1.897
DS14	298.41	3	1	1	3	-0.399	54.37	3.7
BL02	456.78	5	1	2	3	0.042	57.53	5.967
MT04	456.78	5	1	2	3	0.042	57.53	5.967
PP02	456.78	5	1	2	3	0.042	57.53	5.967
PP03	456.78	5	1	2	3	0.042	57.53	5.967
MD05	166.19	1	2	1	3	-0.164	46.53	1.75
BL01	228.26	2	2	3	3	1.136	60.69	2.402
BZ05	274.39	3	2	0	3	-0.836	39.44	3.015
BZ04	276.41	3	2	0	3	-0.836	35.53	3.511
MD03	456.78	5	2	2	3	0.042	57.53	5.967
TK01	168.16	2	0	2	4	0.671	66.76	-0.18
BM01	168.16	3	0	0	4	-0.646	52.6	0.729
BM02	196.22	3	0	0	4	-0.696	52.6	1.35
DS08	296.34	4	0	1	4	-0.354	67.51	1.92
DS22	312.39	4	0	1	4	-0.369	63.6	2.769
SY04	154.13	1	1	3	4	1.661	77.76	0.592
DS07	292.3	4	1	1	4	-0.354	67.51	1.767
DS04	290.28	4	1	0	4	-0.807	64.35	1.961
DS09	308.35	4	1	0	4	-0.815	64.35	2.075
DS19	310.37	4	1	1	4	-0.369	67.51	2.153
DS30	310.37	4	1	1	4	-0.369	67.51	2.153
TK02	322.36	5	1	1	4	-0.342	51.8	2.23
TK03	322.36	5	1	1	4	-0.342	51.8	2.23
DS06	330.46	4	1	1	4	-0.383	63.6	2.905
PP01	472.78	5	1	3	4	0.694	77.76	5.159
PP04	472.78	5	1	3	4	0.694	77.76	5.159
DS11	336.41	4	2	1	4	-0.396	63.6	2.258
DS31	296.34	3	2	2	4	0.259	74.6	2.503
DS10	354.48	4	2	1	4	-0.408	63.6	2.634
DS24	314.41	3	2	2	4	0.235	74.6	2.893
ZJ05	498.82	5	3	1	4	-0.493	63.6	6.252
TD04	434.73	5	4	2	4	0.097	58.92	4.419
SC05	255.4	2	6	1	4	-0.28	49.77	1.753
JH05	308.35	2	6	2	4	0.235	74.6	2.318
WZ06	308.35	2	6	2	4	0.235	74.6	2.318
YC02	316.43	2	6	2	4	0.235	66.76	2.777
SY05	212.22	2	1	2	5	0.561	75.99	0.059
MD01	170.13	1	1	4	5	2.617	97.99	0.073
SY01	170.13	1	1	4	5	2.617	97.99	0.073
DS28	312.34	4	1	2	5	0.278	87.74	1.133
AY04	270.25	3	1	3	5	1.103	90.9	1.764
SY08	402.58	5	1	3	5	0.823	90.9	3.343
SC09	378.45	4	3	3	5	0.847	79.15	3.024
MD11	330.41	4	5	1	5	-0.342	72.83	2.071
JH06	338.38	2	7	2	5	0.233	83.83	2.026
ZJ04	288.27	3	1	4	6	1.921	107.22	0.167
BL04	290.29	3	1	5	6	2.798	110.38	0.246
MD04	290.29	3	1	5	6	2.798	110.38	0.246
ZJ03	286.25	3	1	4	6	1.921	111.13	0.481
AY03	286.25	3	1	4	6	1.921	111.13	0.992
BJ01	286.25	3	1	4	6	1.921	111.13	0.992
BH02	228.22	2	2	4	6	2.259	107.22	-0.713
FJ02	302.3	3	2	3	6	1.069	96.22	0.927
YC08	286.25	3	2	3	6	1.109	100.13	1.398
BH04	242.25	2	3	3	6	1.309	96.22	-0.421
DS25	314.31	3	3	4	6	1.822	107.22	1.394
SC08	358.42	4	3	2	6	0.251	77.38	1.437
SC02	420.49	5	3	3	6	0.812	88.38	2.279
SC04	420.49	5	3	3	6	0.812	88.38	2.279
SC01	478.52	6	3	4	6	1.412	99.38	3.306
DS27	314.31	2	4	5	6	2.675	118.22	1.71
MD06	318.35	5	4	2	6	0.321	85.22	1.728
BL03	360.44	3	5	4	6	1.697	99.38	1.829
MD10	332.38	5	5	1	6	-0.301	74.22	1.965
MT01	342.35	3	5	1	6	-0.277	85.07	2.813
DS03	356.4	3	7	2	6	0.251	89.13	1.671
JH08	368.41	2	8	2	6	0.231	93.06	1.745
JH07	370.43	2	8	3	6	0.908	96.22	1.819
ZJ02	304.27	3	1	5	7	2.779	127.45	-0.081
AY02	302.25	3	1	5	7	2.779	131.36	0.233
SZ01	302.25	3	1	5	7	2.779	131.36	0.233
ZJ01	302.25	3	1	5	7	2.779	131.36	0.233
AY05	330.31	3	3	3	7	1.039	109.36	0.726
YC06	316.28	3	3	3	7	1.075	109.36	0.888
MT02	340.3	4	3	2	7	0.312	102.29	2.015
AY06	344.34	3	4	2	7	0.312	98.36	0.963
YC07	330.31	3	4	2	7	0.337	98.36	1.132
MD07	334.35	5	4	3	7	1.039	105.45	1.236
SC03	450.52	5	4	3	7	0.802	97.61	1.724
BJ05	398.44	5	4	0	7	-0.751	72.45	2.257
SY07	432.56	4	6	2	7	0.193	102.29	2.448
BJ04	400.41	5	3	2	8	0.262	103.68	1.29
YC04	360.34	3	4	3	8	1.012	118.59	0.215
YC05	360.34	3	4	3	8	1.012	118.59	0.215
BJ08	412.42	5	4	0	8	-0.726	89.52	1.431
BJ06	414.44	5	4	1	8	-0.316	92.68	1.509
BJ07	414.44	5	4	1	8	-0.316	92.68	1.509
FJ01	622.82	7	4	0	8	-0.821	61.86	3.005
DS26	360.34	2	7	5	8	2.596	144.52	1.252
PP07	414.39	4	2	8	9	5.084	171.07	-0.82
PP05	452.44	5	2	6	9	3.156	156.91	0.563
PP06	452.44	5	2	6	9	3.156	156.91	0.563
BL05	322.24	2	4	6	9	3.709	164.75	-0.397
DS01	322.24	2	4	6	9	3.709	164.75	-0.397
YC03	354.34	2	5	6	9	3.569	164.75	-0.663
SY10	380.38	2	8	4	9	1.771	142.75	0.68
SC06	460.52	3	10	2	9	0.222	120.75	1.524
SC07	460.52	3	10	2	9	0.222	120.75	1.524
SZ03	432.41	4	3	7	10	4.146	181.05	-0.964
SY06	374.38	3	4	5	10	2.672	155.14	-1.671
BL06	442.4	4	4	7	10	4.093	177.14	-0.594
SY02	390.43	3	5	5	10	2.621	155.14	-1.331
BJ02	448.41	4	3	7	11	4.124	190.28	-1.282
BH01	390.38	3	5	7	11	4.427	186.37	-2.394
SY03	406.43	3	5	5	11	2.608	164.37	-1.648
BH03	404.41	3	6	6	11	3.462	175.37	-2.151
MD02	480.51	6	7	5	11	2.366	164.37	-0.213
SZ04	464.41	4	4	8	12	4.994	210.51	-1.999
MD09	496.51	6	7	6	12	3.163	184.6	-0.662
MD08	584.62	7	10	4	12	1.438	170.44	1.235
SZ05	578.57	5	5	9	14	5.52	239.97	-2.157
SY09	542.54	3	11	7	14	3.927	221.9	-1.174
SZ02	610.57	5	6	10	16	6.36	269.43	-3.148
SY11	634.49	4	6	11	18	7.205	318.5	-3.777
TD01	1067.37	9	15	13	23	7.878	355.29	-3.335
