# Supplementary material for: A Methodology for Cancer Therapeutics by Systems Pharmacology-Based Analysis: A Case Study on Breast Cancer-Related Traditional Chinese Medicines
Source: PLoS One. 2017 Jan 9;12(1):e0169363. doi: 10.1371/journal.pone.0169363 (PMC5222515; doi:10.1371/journal.pone.0169363)
Supplement: S3 Table — (XLSX) [file pone.0169363.s003.xlsx]

## Sheet: hsr
Category	Term	Count	%	PValue			FDR	Genes	List Total	Pop Hits	Pop Total	Fold Enrichment	Bonferroni	Benjamini
GOTERM_BP_ALL	GO:0050880~regulation of blood vessel size	14	42.4242	3.70159e-19	-18.4316	18.4316	6.34845e-16	207519_AT, 90674_AT, 1418_AT, 214596_AT, 34512_AT, 209869_AT, 229093_AT, 32983_AT, 1442_AT, 204748_AT, 36716_AT, 210960_AT, 11727798_AT, 89844_AT	33	149	16787	47.797	7.24772e-16	7.24772e-16
GOTERM_BP_ALL	GO:0035150~regulation of tube size	14	42.4242	4.04821e-19	-18.3927	18.3927	6.94292e-16	207519_AT, 90674_AT, 1418_AT, 214596_AT, 34512_AT, 209869_AT, 229093_AT, 32983_AT, 1442_AT, 204748_AT, 36716_AT, 210960_AT, 11727798_AT, 89844_AT	33	150	16787	47.4784	7.9264e-16	3.9632e-16
GOTERM_BP_ALL	GO:0003018~vascular process in circulatory system	14	42.4242	2.92522e-18	-17.5338	17.5338	5.01693e-15	207519_AT, 90674_AT, 1418_AT, 214596_AT, 34512_AT, 209869_AT, 229093_AT, 32983_AT, 1442_AT, 204748_AT, 36716_AT, 210960_AT, 11727798_AT, 89844_AT	33	174	16787	40.9296	5.72759e-15	1.9092e-15
GOTERM_BP_ALL	GO:0006940~regulation of smooth muscle contraction	11	33.3333	1.11385e-17	-16.9532	16.9532	1.91033e-14	90674_AT, 214596_AT, 204748_AT, 34512_AT, 209869_AT, 36716_AT, 210960_AT, 32983_AT, 48879_AT, 11727798_AT, 89844_AT	33	61	16787	91.7322	2.18093e-14	5.45232e-15
GOTERM_BP_ALL	GO:0007200~phospholipase C-activating G-protein coupled receptor signaling pathway	12	36.3636	9.79195e-17	-16.0091	16.0091	1.88738e-13	221357_AT, 214596_AT, 209869_AT, 36716_AT, 207792_AT, 210960_AT, 32983_AT, 48879_AT, 11727798_AT, 221347_AT, 205225_AT, 207989_AT	33	114	16787	53.547	2.17382e-13	4.35207e-14
GOTERM_BP_ALL	GO:0007188~adenylate cyclase-modulating G-protein coupled receptor signaling pathway	13	39.3939	1.46669e-16	-15.8337	15.8337	1.88738e-13	90674_AT, 221357_AT, 34512_AT, 214596_AT, 209869_AT, 36716_AT, 207792_AT, 210960_AT, 32983_AT, 48879_AT, 11727798_AT, 221347_AT, 207989_AT	33	170	16787	38.9004	2.17382e-13	3.61933e-14
GOTERM_BP_ALL	GO:0007267~cell-cell signaling	23	69.697	3.26521e-16	-15.4861	15.4861	5.66214e-13	226192_AT, 207519_AT, 90674_AT, 1418_AT, 221357_AT, 209301_AT, 34512_AT, 214596_AT, 209869_AT, 36305_AT, 217621_AT, 32983_AT, 48879_AT, 207989_AT, 81847_AT, 1442_AT, 204748_AT, 36716_AT, 207792_AT, 210960_AT, 221347_AT, 11727798_AT, 89844_AT	33	1540	16787	7.59742	6.52145e-13	9.31477e-14
GOTERM_BP_ALL	GO:0006939~smooth muscle contraction	11	33.3333	6.80121e-16	-15.1674	15.1674	1.14353e-12	90674_AT, 53796_AT, 214596_AT, 204748_AT, 34512_AT, 209869_AT, 36716_AT, 210960_AT, 32983_AT, 11727798_AT, 89844_AT	33	90	16787	62.1741	1.30429e-12	1.62981e-13
GOTERM_BP_ALL	GO:0007187~G-protein coupled receptor signaling pathway, coupled to cyclic nucleotide second messenger	13	39.3939	7.77779e-16	-15.1091	15.1091	1.33227e-12	90674_AT, 221357_AT, 34512_AT, 214596_AT, 209869_AT, 36716_AT, 207792_AT, 210960_AT, 32983_AT, 48879_AT, 11727798_AT, 221347_AT, 207989_AT	33	195	16787	33.9131	1.52167e-12	1.69087e-13
GOTERM_BP_ALL	GO:1903522~regulation of blood circulation	14	42.4242	4.84052e-15	-14.3151	14.3151	8.38218e-12	90674_AT, 1418_AT, 214596_AT, 34512_AT, 209869_AT, 229093_AT, 48879_AT, 32983_AT, 1442_AT, 204748_AT, 36716_AT, 210960_AT, 11727798_AT, 89844_AT	33	306	16787	23.2737	9.56479e-12	9.56457e-13
GOTERM_BP_ALL	GO:0008015~blood circulation	16	48.4848	5.32314e-15	-14.2738	14.2738	9.13714e-12	207519_AT, 226192_AT, 90674_AT, 1418_AT, 214596_AT, 34512_AT, 209869_AT, 229093_AT, 32983_AT, 48879_AT, 1442_AT, 204748_AT, 36716_AT, 210960_AT, 11727798_AT, 89844_AT	33	512	16787	15.8968	1.04343e-11	9.48575e-13
GOTERM_BP_ALL	GO:0003013~circulatory system process	16	48.4848	5.94009e-15	-14.2262	14.2262	1.02807e-11	207519_AT, 226192_AT, 90674_AT, 1418_AT, 214596_AT, 34512_AT, 209869_AT, 229093_AT, 32983_AT, 48879_AT, 1442_AT, 204748_AT, 36716_AT, 210960_AT, 11727798_AT, 89844_AT	33	516	16787	15.7735	1.17386e-11	9.78218e-13
GOTERM_BP_ALL	GO:0019229~regulation of vasoconstriction	10	30.303	6.70049e-15	-14.1739	14.1739	1.14242e-11	90674_AT, 214596_AT, 204748_AT, 34512_AT, 209869_AT, 36716_AT, 210960_AT, 32983_AT, 11727798_AT, 89844_AT	33	71	16787	71.6475	1.30429e-11	1.00331e-12
GOTERM_BP_ALL	GO:0044057~regulation of system process	16	48.4848	6.80866e-15	-14.1669	14.1669	1.16129e-11	90674_AT, 1418_AT, 214596_AT, 34512_AT, 209869_AT, 229093_AT, 32983_AT, 48879_AT, 207989_AT, 1442_AT, 204748_AT, 36716_AT, 207792_AT, 210960_AT, 11727798_AT, 89844_AT	33	521	16787	15.6222	1.32603e-11	9.47131e-13
GOTERM_BP_ALL	GO:0042310~vasoconstriction	10	30.303	1.11627e-14	-13.9522	13.9522	1.92291e-11	207519_AT, 90674_AT, 214596_AT, 204748_AT, 34512_AT, 36716_AT, 210960_AT, 32983_AT, 11727798_AT, 89844_AT	33	75	16787	67.8263	2.19555e-11	1.46372e-12
GOTERM_BP_ALL	GO:0090257~regulation of muscle system process	12	36.3636	6.37136e-14	-13.1958	13.1958	1.0929e-10	90674_AT, 214596_AT, 204748_AT, 34512_AT, 209869_AT, 36716_AT, 210960_AT, 229093_AT, 32983_AT, 48879_AT, 11727798_AT, 89844_AT	33	203	16787	30.0708	1.24777e-10	7.79854e-12
GOTERM_BP_ALL	GO:0090066~regulation of anatomical structure size	15	45.4545	1.13104e-13	-12.9465	12.9465	1.94023e-10	207519_AT, 90674_AT, 1418_AT, 53796_AT, 214596_AT, 34512_AT, 209869_AT, 229093_AT, 32983_AT, 1442_AT, 204748_AT, 36716_AT, 210960_AT, 11727798_AT, 89844_AT	33	503	16787	15.1699	2.21512e-10	1.30301e-11
GOTERM_BP_ALL	GO:0006937~regulation of muscle contraction	11	33.3333	1.30673e-13	-12.8838	12.8838	2.2411e-10	90674_AT, 214596_AT, 204748_AT, 34512_AT, 209869_AT, 36716_AT, 210960_AT, 32983_AT, 48879_AT, 11727798_AT, 89844_AT	33	150	16787	37.3044	2.55858e-10	1.42143e-11
GOTERM_BP_ALL	GO:1903524~positive regulation of blood circulation	10	30.303	1.79623e-13	-12.7456	12.7456	3.08087e-10	1418_AT, 1442_AT, 204748_AT, 34512_AT, 209869_AT, 36716_AT, 210960_AT, 229093_AT, 32983_AT, 89844_AT	33	101	16787	50.366	3.51724e-10	1.85117e-11
GOTERM_BP_ALL	GO:0010033~response to organic substance	25	75.7576	1.47375e-12	-11.8316	11.8316	2.5275e-09	76985_AT, 226192_AT, 221357_AT, 209301_AT, 53796_AT, 214596_AT, 32800_AT, 48879_AT, 207989_AT, 209193_AT, 81847_AT, 1442_AT, 204748_AT, 36716_AT, 11727798_AT, 205225_AT, 89844_AT, 207519_AT, 1418_AT, 209869_AT, 36305_AT, 229093_AT, 207792_AT, 1954_AT, 221347_AT	33	2932	16787	4.33746	2.88552e-09	1.44276e-10
GOTERM_BP_ALL	GO:0003012~muscle system process	13	39.3939	5.11733e-12	-11.291	11.291	8.77657e-09	90674_AT, 53796_AT, 214596_AT, 204748_AT, 34512_AT, 209869_AT, 36716_AT, 210960_AT, 229093_AT, 32983_AT, 48879_AT, 11727798_AT, 89844_AT	33	407	16787	16.2483	1.00198e-08	4.77132e-10
GOTERM_BP_ALL	GO:0006936~muscle contraction	12	36.3636	1.12326e-11	-10.9495	10.9495	1.92647e-08	90674_AT, 53796_AT, 214596_AT, 204748_AT, 34512_AT, 209869_AT, 36716_AT, 210960_AT, 32983_AT, 48879_AT, 11727798_AT, 89844_AT	33	326	16787	18.725	2.19936e-08	9.99709e-10
GOTERM_BP_ALL	GO:0045987~positive regulation of smooth muscle contraction	7	21.2121	2.07833e-11	-10.6823	10.6823	3.56445e-08	90674_AT, 214596_AT, 204748_AT, 36716_AT, 210960_AT, 32983_AT, 89844_AT	33	31	16787	114.867	4.06936e-08	1.76929e-09
GOTERM_BP_ALL	GO:0044700~single organism signaling	31	93.9394	2.11031e-11	-10.6757	10.6757	3.61931e-08	76985_AT, 226192_AT, 221357_AT, 209301_AT, 214596_AT, 32800_AT, 39979_AT, 217621_AT, 32983_AT, 48879_AT, 207989_AT, 209193_AT, 81847_AT, 38920_AT, 1442_AT, 204748_AT, 36716_AT, 205225_AT, 11727798_AT, 89844_AT, 207519_AT, 90674_AT, 1418_AT, 34512_AT, 209869_AT, 36305_AT, 229093_AT, 1954_AT, 207792_AT, 210960_AT, 221347_AT	33	6204	16787	2.54184	4.13199e-08	1.72166e-09
GOTERM_BP_ALL	GO:0003008~system process	21	63.6364	2.3822e-11	-10.623	10.623	4.08561e-08	226192_AT, 207519_AT, 90674_AT, 1418_AT, 53796_AT, 34512_AT, 214596_AT, 209869_AT, 36305_AT, 229093_AT, 32983_AT, 48879_AT, 207989_AT, 1442_AT, 204748_AT, 36716_AT, 207792_AT, 210960_AT, 221347_AT, 11727798_AT, 89844_AT	33	2040	16787	5.23659	4.66434e-08	1.86573e-09
GOTERM_BP_ALL	GO:0023052~signaling	31	93.9394	2.6996e-11	-10.5687	10.5687	4.62999e-08	76985_AT, 226192_AT, 221357_AT, 209301_AT, 214596_AT, 32800_AT, 39979_AT, 217621_AT, 32983_AT, 48879_AT, 207989_AT, 209193_AT, 81847_AT, 38920_AT, 1442_AT, 204748_AT, 36716_AT, 205225_AT, 11727798_AT, 89844_AT, 207519_AT, 90674_AT, 1418_AT, 34512_AT, 209869_AT, 36305_AT, 229093_AT, 1954_AT, 207792_AT, 210960_AT, 221347_AT	33	6257	16787	2.52031	5.28583e-08	2.03301e-09
GOTERM_BP_ALL	GO:0007154~cell communication	31	93.9394	2.9608e-11	-10.5286	10.5286	5.07795e-08	76985_AT, 226192_AT, 221357_AT, 209301_AT, 214596_AT, 32800_AT, 39979_AT, 217621_AT, 32983_AT, 48879_AT, 207989_AT, 209193_AT, 81847_AT, 38920_AT, 1442_AT, 204748_AT, 36716_AT, 205225_AT, 11727798_AT, 89844_AT, 207519_AT, 90674_AT, 1418_AT, 34512_AT, 209869_AT, 36305_AT, 229093_AT, 1954_AT, 207792_AT, 210960_AT, 221347_AT	33	6277	16787	2.51228	5.79724e-08	2.14713e-09
GOTERM_BP_ALL	GO:1901700~response to oxygen-containing compound	19	57.5758	3.47189e-11	-10.4594	10.4594	5.9545e-08	207519_AT, 1418_AT, 221357_AT, 53796_AT, 209301_AT, 214596_AT, 209869_AT, 32800_AT, 36305_AT, 229093_AT, 48879_AT, 207989_AT, 209193_AT, 1442_AT, 204748_AT, 205225_AT, 221347_AT, 11727798_AT, 89844_AT	33	1567	16787	6.16799	6.79796e-08	2.42784e-09
GOTERM_BP_ALL	GO:0051239~regulation of multicellular organismal process	23	69.697	3.92089e-11	-10.4066	10.4066	6.72455e-08	226192_AT, 207519_AT, 90674_AT, 1418_AT, 209301_AT, 34512_AT, 214596_AT, 209869_AT, 32800_AT, 36305_AT, 229093_AT, 32983_AT, 48879_AT, 207989_AT, 1442_AT, 204748_AT, 36716_AT, 1954_AT, 207792_AT, 210960_AT, 205225_AT, 11727798_AT, 89844_AT	33	2698	16787	4.33656	7.67709e-08	2.64727e-09
GOTERM_BP_ALL	GO:0015844~monoamine transport	8	24.2424	6.75837e-11	-10.1702	10.1702	1.1591e-07	207519_AT, 90674_AT, 34512_AT, 209869_AT, 36305_AT, 217621_AT, 221347_AT, 89844_AT	33	73	16787	55.7476	1.32329e-07	4.41096e-09
GOTERM_BP_ALL	GO:0007193~adenylate cyclase-inhibiting G-protein coupled receptor signaling pathway	8	24.2424	7.45471e-11	-10.1276	10.1276	1.27853e-07	221357_AT, 214596_AT, 209869_AT, 207792_AT, 48879_AT, 11727798_AT, 221347_AT, 207989_AT	33	74	16787	54.9943	1.45963e-07	4.70849e-09
GOTERM_BP_ALL	GO:0048518~positive regulation of biological process	29	87.8788	8.21681e-11	-10.0853	10.0853	1.40923e-07	76985_AT, 226192_AT, 209301_AT, 53796_AT, 214596_AT, 32800_AT, 40145_AT, 39979_AT, 32983_AT, 207989_AT, 209193_AT, 81847_AT, 38920_AT, 1442_AT, 204748_AT, 36716_AT, 205225_AT, 11727798_AT, 89844_AT, 207519_AT, 90674_AT, 1418_AT, 34512_AT, 209869_AT, 36305_AT, 229093_AT, 1954_AT, 207792_AT, 210960_AT	33	5313	16787	2.77663	1.60885e-07	5.02766e-09
GOTERM_BP_ALL	GO:0065008~regulation of biological quality	25	75.7576	1.25706e-10	-9.90064	9.90064	2.15594e-07	226192_AT, 209301_AT, 53796_AT, 214596_AT, 32800_AT, 217621_AT, 39979_AT, 32983_AT, 207989_AT, 1442_AT, 204748_AT, 36716_AT, 205225_AT, 11727798_AT, 89844_AT, 207519_AT, 1418_AT, 90674_AT, 34512_AT, 209869_AT, 36305_AT, 229093_AT, 1954_AT, 207792_AT, 210960_AT	33	3580	16787	3.55235	2.46133e-07	7.45856e-09
GOTERM_BP_ALL	GO:0045933~positive regulation of muscle contraction	7	21.2121	2.59178e-10	-9.5864	9.5864	4.44505e-07	90674_AT, 214596_AT, 204748_AT, 36716_AT, 210960_AT, 32983_AT, 89844_AT	33	46	16787	77.4104	5.0747e-07	1.49256e-08
GOTERM_BP_ALL	GO:0050896~response to stimulus	33	100	3.10462e-10	-9.50799	9.50799	5.32461e-07	76985_AT, 226192_AT, 221357_AT, 53796_AT, 209301_AT, 214596_AT, 32800_AT, 40145_AT, 39979_AT, 217621_AT, 32983_AT, 48879_AT, 207989_AT, 209193_AT, 81847_AT, 38920_AT, 1442_AT, 204748_AT, 36716_AT, 205225_AT, 11727798_AT, 89844_AT, 207519_AT, 90674_AT, 1418_AT, 34512_AT, 209869_AT, 36305_AT, 229093_AT, 1954_AT, 207792_AT, 210960_AT, 221347_AT	33	8477	16787	1.9803	6.07884e-07	1.73681e-08
GOTERM_BP_ALL	GO:0071880~adenylate cyclase-activating adrenergic receptor signaling pathway	6	18.1818	3.61245e-10	-9.4422	9.4422	6.19557e-07	90674_AT, 34512_AT, 209869_AT, 36716_AT, 210960_AT, 32983_AT	33	21	16787	145.342	7.07318e-07	1.96477e-08
GOTERM_BP_ALL	GO:0007197~adenylate cyclase-inhibiting G-protein coupled acetylcholine receptor signaling pathway	5	15.1515	3.78985e-10	-9.42138	9.42138	6.49982e-07	221357_AT, 214596_AT, 48879_AT, 11727798_AT, 221347_AT	33	7	16787	363.355	7.42052e-07	2.00555e-08
GOTERM_BP_ALL	GO:0070887~cellular response to chemical stimulus	22	66.6667	4.29947e-10	-9.36658	9.36658	7.37385e-07	76985_AT, 226192_AT, 207519_AT, 1418_AT, 221357_AT, 209301_AT, 214596_AT, 209869_AT, 32800_AT, 229093_AT, 48879_AT, 207989_AT, 209193_AT, 81847_AT, 1442_AT, 204748_AT, 1954_AT, 207792_AT, 205225_AT, 221347_AT, 11727798_AT, 89844_AT	33	2702	16787	4.14187	8.41836e-07	2.21536e-08
GOTERM_BP_ALL	GO:0042221~response to chemical	26	78.7879	5.04201e-10	-9.2974	9.2974	8.64736e-07	76985_AT, 226192_AT, 221357_AT, 209301_AT, 53796_AT, 214596_AT, 32800_AT, 217621_AT, 48879_AT, 207989_AT, 209193_AT, 81847_AT, 1442_AT, 204748_AT, 36716_AT, 205225_AT, 11727798_AT, 89844_AT, 207519_AT, 1418_AT, 209869_AT, 36305_AT, 229093_AT, 1954_AT, 207792_AT, 221347_AT	33	4231	16787	3.126	9.87226e-07	2.53135e-08
GOTERM_BP_ALL	GO:1901701~cellular response to oxygen-containing compound	15	45.4545	5.84829e-10	-9.23297	9.23297	1.00302e-06	207519_AT, 1418_AT, 221357_AT, 209301_AT, 214596_AT, 209869_AT, 32800_AT, 229093_AT, 48879_AT, 209193_AT, 1442_AT, 204748_AT, 205225_AT, 221347_AT, 11727798_AT	33	952	16787	8.01518	1.14509e-06	2.86274e-08
GOTERM_BP_ALL	GO:0098916~anterograde trans-synaptic signaling	13	39.3939	6.64963e-10	-9.1772	9.1772	1.14045e-06	207519_AT, 221357_AT, 209301_AT, 214596_AT, 204748_AT, 36716_AT, 207792_AT, 36305_AT, 217621_AT, 48879_AT, 11727798_AT, 221347_AT, 207989_AT	33	620	16787	10.6662	1.302e-06	3.1756e-08
GOTERM_BP_ALL	GO:0007268~chemical synaptic transmission	13	39.3939	6.64963e-10	-9.1772	9.1772	1.14045e-06	207519_AT, 221357_AT, 209301_AT, 214596_AT, 204748_AT, 36716_AT, 207792_AT, 36305_AT, 217621_AT, 48879_AT, 11727798_AT, 221347_AT, 207989_AT	33	620	16787	10.6662	1.302e-06	3.1756e-08
GOTERM_BP_ALL	GO:0099537~trans-synaptic signaling	13	39.3939	6.64963e-10	-9.1772	9.1772	1.14045e-06	207519_AT, 221357_AT, 209301_AT, 214596_AT, 204748_AT, 36716_AT, 207792_AT, 36305_AT, 217621_AT, 48879_AT, 11727798_AT, 221347_AT, 207989_AT	33	620	16787	10.6662	1.302e-06	3.1756e-08
GOTERM_BP_ALL	GO:0099536~synaptic signaling	13	39.3939	6.64963e-10	-9.1772	9.1772	1.14045e-06	207519_AT, 221357_AT, 209301_AT, 214596_AT, 204748_AT, 36716_AT, 207792_AT, 36305_AT, 217621_AT, 48879_AT, 11727798_AT, 221347_AT, 207989_AT	33	620	16787	10.6662	1.302e-06	3.1756e-08
GOTERM_BP_ALL	GO:0007207~phospholipase C-activating G-protein coupled acetylcholine receptor signaling pathway	5	15.1515	7.56958e-10	-9.12093	9.12093	1.29823e-06	221357_AT, 214596_AT, 48879_AT, 11727798_AT, 221347_AT	33	8	16787	317.936	1.48212e-06	3.52887e-08
GOTERM_BP_ALL	GO:0008217~regulation of blood pressure	9	27.2727	1.00955e-09	-8.99587	8.99587	1.73144e-06	226192_AT, 90674_AT, 1418_AT, 204748_AT, 36716_AT, 210960_AT, 229093_AT, 32983_AT, 89844_AT	33	175	16787	26.1616	1.9767e-06	4.59698e-08
GOTERM_BP_ALL	GO:0071875~adrenergic receptor signaling pathway	6	18.1818	1.42166e-09	-8.8472	8.8472	2.43824e-06	90674_AT, 34512_AT, 209869_AT, 36716_AT, 210960_AT, 32983_AT	33	27	16787	113.044	2.78361e-06	6.32641e-08
GOTERM_BP_ALL	GO:0051937~catecholamine transport	7	21.2121	1.50602e-09	-8.82217	8.82217	2.58291e-06	90674_AT, 34512_AT, 209869_AT, 36305_AT, 217621_AT, 221347_AT, 89844_AT	33	61	16787	58.3751	2.94878e-06	6.55285e-08
GOTERM_BP_ALL	GO:0015850~organic hydroxy compound transport	9	27.2727	2.90458e-09	-8.53692	8.53692	4.98153e-06	207519_AT, 90674_AT, 34512_AT, 209869_AT, 32800_AT, 36305_AT, 217621_AT, 221347_AT, 89844_AT	33	200	16787	22.8914	5.68715e-06	1.23634e-07
GOTERM_BP_ALL	GO:0033993~response to lipid	14	42.4242	6.79432e-09	-8.16785	8.16785	1.16527e-05	76985_AT, 226192_AT, 207519_AT, 1418_AT, 209301_AT, 32800_AT, 229093_AT, 207989_AT, 209193_AT, 81847_AT, 1442_AT, 204748_AT, 205225_AT, 89844_AT	33	946	16787	7.52828	1.33032e-05	2.83048e-07
GOTERM_BP_ALL	GO:0008283~cell proliferation	18	54.5455	7.94763e-09	-8.09976	8.09976	1.36307e-05	226192_AT, 207519_AT, 221357_AT, 214596_AT, 209869_AT, 32800_AT, 229093_AT, 32983_AT, 207989_AT, 209193_AT, 1442_AT, 204748_AT, 36716_AT, 1954_AT, 210960_AT, 205225_AT, 221347_AT, 11727798_AT	33	1897	16787	4.82686	1.55613e-05	3.24197e-07
GOTERM_BP_ALL	GO:0048522~positive regulation of cellular process	26	78.7879	8.33221e-09	-8.07924	8.07924	1.42902e-05	76985_AT, 226192_AT, 209301_AT, 53796_AT, 32800_AT, 40145_AT, 39979_AT, 32983_AT, 207989_AT, 209193_AT, 81847_AT, 38920_AT, 1442_AT, 204748_AT, 36716_AT, 205225_AT, 11727798_AT, 207519_AT, 90674_AT, 1418_AT, 34512_AT, 209869_AT, 229093_AT, 1954_AT, 207792_AT, 210960_AT	33	4789	16787	2.76177	1.63143e-05	3.32948e-07
GOTERM_BP_ALL	GO:0045907~positive regulation of vasoconstriction	6	18.1818	9.97716e-09	-8.00099	8.00099	1.71114e-05	204748_AT, 34512_AT, 36716_AT, 210960_AT, 32983_AT, 89844_AT	33	39	16787	78.2611	1.95351e-05	3.90706e-07
GOTERM_BP_ALL	GO:0051716~cellular response to stimulus	30	90.9091	1.13957e-08	-7.94326	7.94326	1.95443e-05	76985_AT, 226192_AT, 221357_AT, 209301_AT, 214596_AT, 32800_AT, 40145_AT, 39979_AT, 32983_AT, 48879_AT, 207989_AT, 209193_AT, 81847_AT, 38920_AT, 1442_AT, 204748_AT, 36716_AT, 205225_AT, 11727798_AT, 89844_AT, 207519_AT, 90674_AT, 1418_AT, 34512_AT, 209869_AT, 229093_AT, 1954_AT, 207792_AT, 210960_AT, 221347_AT	33	7037	16787	2.16867	2.23125e-05	4.37506e-07
GOTERM_BP_ALL	GO:0051240~positive regulation of multicellular organismal process	16	48.4848	1.73258e-08	-7.76131	7.76131	2.97147e-05	90674_AT, 1418_AT, 209301_AT, 214596_AT, 34512_AT, 209869_AT, 36305_AT, 229093_AT, 32983_AT, 207989_AT, 1442_AT, 204748_AT, 36716_AT, 1954_AT, 210960_AT, 89844_AT	33	1471	16787	5.53307	3.39233e-05	6.52382e-07
GOTERM_BP_ALL	GO:0007189~adenylate cyclase-activating G-protein coupled receptor signaling pathway	7	21.2121	1.98122e-08	-7.70307	7.70307	3.39792e-05	90674_AT, 34512_AT, 209869_AT, 36716_AT, 210960_AT, 32983_AT, 207989_AT	33	93	16787	38.289	3.87916e-05	7.31931e-07
GOTERM_BP_ALL	GO:0044707~single-multicellular organism process	28	84.8485	2.22655e-08	-7.65237	7.65237	3.81867e-05	226192_AT, 209301_AT, 214596_AT, 32800_AT, 40145_AT, 39979_AT, 217621_AT, 32983_AT, 48879_AT, 207989_AT, 209193_AT, 1442_AT, 204748_AT, 36716_AT, 205225_AT, 11727798_AT, 89844_AT, 207519_AT, 1418_AT, 90674_AT, 34512_AT, 209869_AT, 36305_AT, 229093_AT, 1954_AT, 207792_AT, 210960_AT, 221347_AT	33	6021	16787	2.36564	4.3595e-05	8.07332e-07
GOTERM_BP_ALL	GO:0007186~G-protein coupled receptor signaling pathway	15	45.4545	2.36901e-08	-7.62543	7.62543	4.06299e-05	90674_AT, 221357_AT, 209301_AT, 214596_AT, 34512_AT, 209869_AT, 48879_AT, 32983_AT, 207989_AT, 36716_AT, 207792_AT, 210960_AT, 205225_AT, 221347_AT, 11727798_AT	33	1268	16787	6.01771	4.63841e-05	8.43367e-07
GOTERM_BP_ALL	GO:0010562~positive regulation of phosphorus metabolic process	14	42.4242	2.90044e-08	-7.53754	7.53754	4.97442e-05	226192_AT, 90674_AT, 1418_AT, 34512_AT, 209869_AT, 229093_AT, 32983_AT, 207989_AT, 209193_AT, 1442_AT, 36716_AT, 207792_AT, 1954_AT, 205225_AT	33	1068	16787	6.66831	5.6789e-05	1.01412e-06
GOTERM_BP_ALL	GO:0045937~positive regulation of phosphate metabolic process	14	42.4242	2.90044e-08	-7.53754	7.53754	4.97442e-05	226192_AT, 90674_AT, 1418_AT, 34512_AT, 209869_AT, 229093_AT, 32983_AT, 207989_AT, 209193_AT, 1442_AT, 36716_AT, 207792_AT, 1954_AT, 205225_AT	33	1068	16787	6.66831	5.6789e-05	1.01412e-06
GOTERM_BP_ALL	GO:0095500~acetylcholine receptor signaling pathway	5	15.1515	3.26509e-08	-7.4861	7.4861	5.59982e-05	221357_AT, 214596_AT, 48879_AT, 11727798_AT, 221347_AT	33	18	16787	141.305	6.39284e-05	1.12159e-06
GOTERM_BP_ALL	GO:1905145~cellular response to acetylcholine	5	15.1515	3.26509e-08	-7.4861	7.4861	5.59982e-05	221357_AT, 214596_AT, 48879_AT, 11727798_AT, 221347_AT	33	18	16787	141.305	6.39284e-05	1.12159e-06
GOTERM_BP_ALL	GO:1905144~response to acetylcholine	5	15.1515	3.26509e-08	-7.4861	7.4861	5.59982e-05	221357_AT, 214596_AT, 48879_AT, 11727798_AT, 221347_AT	33	18	16787	141.305	6.39284e-05	1.12159e-06
GOTERM_BP_ALL	GO:0007213~G-protein coupled acetylcholine receptor signaling pathway	5	15.1515	3.26509e-08	-7.4861	7.4861	5.59982e-05	221357_AT, 214596_AT, 48879_AT, 11727798_AT, 221347_AT	33	18	16787	141.305	6.39284e-05	1.12159e-06
GOTERM_BP_ALL	GO:1903831~signal transduction involved in cellular response to ammonium ion	5	15.1515	3.26509e-08	-7.4861	7.4861	5.59982e-05	221357_AT, 214596_AT, 48879_AT, 11727798_AT, 221347_AT	33	18	16787	141.305	6.39284e-05	1.12159e-06
GOTERM_BP_ALL	GO:0015874~norepinephrine transport	5	15.1515	3.26509e-08	-7.4861	7.4861	5.59982e-05	90674_AT, 34512_AT, 209869_AT, 217621_AT, 89844_AT	33	18	16787	141.305	6.39284e-05	1.12159e-06
GOTERM_BP_ALL	GO:0009893~positive regulation of metabolic process	21	63.6364	3.90116e-08	-7.40881	7.40881	6.69071e-05	76985_AT, 226192_AT, 207519_AT, 90674_AT, 1418_AT, 34512_AT, 209869_AT, 32800_AT, 40145_AT, 229093_AT, 32983_AT, 207989_AT, 209193_AT, 81847_AT, 38920_AT, 1442_AT, 204748_AT, 36716_AT, 1954_AT, 207792_AT, 205225_AT	33	3072	16787	3.47742	7.63817e-05	1.31698e-06
GOTERM_BP_ALL	GO:0042127~regulation of cell proliferation	16	48.4848	4.74371e-08	-7.32388	7.32388	8.13575e-05	226192_AT, 207519_AT, 1418_AT, 209869_AT, 32800_AT, 229093_AT, 207989_AT, 1442_AT, 38920_AT, 204748_AT, 36716_AT, 1954_AT, 210960_AT, 205225_AT, 11727798_AT, 89844_AT	33	1585	16787	5.13511	9.28776e-05	1.57427e-06
GOTERM_BP_ALL	GO:0007165~signal transduction	27	81.8182	7.24463e-08	-7.13998	7.13998	0.00012425	76985_AT, 226192_AT, 221357_AT, 209301_AT, 214596_AT, 32800_AT, 39979_AT, 32983_AT, 48879_AT, 207989_AT, 209193_AT, 81847_AT, 38920_AT, 1442_AT, 204748_AT, 36716_AT, 205225_AT, 11727798_AT, 90674_AT, 1418_AT, 34512_AT, 209869_AT, 229093_AT, 1954_AT, 207792_AT, 210960_AT, 221347_AT	33	5781	16787	2.37586	0.00014184	2.36416e-06
GOTERM_BP_ALL	GO:1901699~cellular response to nitrogen compound	11	33.3333	7.64551e-08	-7.11659	7.11659	0.000131125	207519_AT, 221357_AT, 209301_AT, 214596_AT, 204748_AT, 32800_AT, 48879_AT, 11727798_AT, 221347_AT, 205225_AT, 207989_AT	33	583	16787	9.59806	0.000149688	2.45408e-06
GOTERM_BP_ALL	GO:0071242~cellular response to ammonium ion	5	15.1515	7.76369e-08	-7.10993	7.10993	0.000133152	221357_AT, 214596_AT, 48879_AT, 11727798_AT, 221347_AT	33	22	16787	115.613	0.000152001	2.45182e-06
GOTERM_BP_ALL	GO:0031325~positive regulation of cellular metabolic process	20	60.6061	8.51778e-08	-7.06967	7.06967	0.000146085	76985_AT, 226192_AT, 90674_AT, 1418_AT, 34512_AT, 209869_AT, 32800_AT, 40145_AT, 229093_AT, 32983_AT, 207989_AT, 209193_AT, 81847_AT, 38920_AT, 1442_AT, 204748_AT, 36716_AT, 1954_AT, 207792_AT, 205225_AT	33	2861	16787	3.55608	0.000166764	2.64727e-06
GOTERM_BP_ALL	GO:0060359~response to ammonium ion	5	15.1515	9.38561e-08	-7.02754	7.02754	0.000160969	221357_AT, 214596_AT, 48879_AT, 11727798_AT, 221347_AT	33	23	16787	110.586	0.000183753	2.87141e-06
GOTERM_BP_ALL	GO:1901698~response to nitrogen compound	13	39.3939	9.62816e-08	-7.01646	7.01646	0.000165129	207519_AT, 221357_AT, 209301_AT, 214596_AT, 204748_AT, 32800_AT, 36305_AT, 48879_AT, 11727798_AT, 221347_AT, 205225_AT, 207989_AT, 89844_AT	33	967	16787	6.83874	0.000188502	2.90029e-06
GOTERM_BP_ALL	GO:0014070~response to organic cyclic compound	13	39.3939	1.34468e-07	-6.87138	6.87138	0.000230621	76985_AT, 226192_AT, 207519_AT, 209301_AT, 32800_AT, 36305_AT, 207989_AT, 209193_AT, 81847_AT, 1442_AT, 204748_AT, 205225_AT, 89844_AT	33	997	16787	6.63296	0.000263254	3.98922e-06
GOTERM_BP_ALL	GO:0032501~multicellular organismal process	29	87.8788	1.44016e-07	-6.84159	6.84159	0.000246996	226192_AT, 53796_AT, 209301_AT, 214596_AT, 32800_AT, 40145_AT, 39979_AT, 217621_AT, 32983_AT, 48879_AT, 207989_AT, 209193_AT, 1442_AT, 204748_AT, 36716_AT, 205225_AT, 11727798_AT, 89844_AT, 207519_AT, 1418_AT, 90674_AT, 34512_AT, 209869_AT, 36305_AT, 229093_AT, 1954_AT, 207792_AT, 210960_AT, 221347_AT	33	7092	16787	2.08012	0.000281944	4.2087e-06
GOTERM_BP_ALL	GO:0043410~positive regulation of MAPK cascade	10	30.303	2.32117e-07	-6.63429	6.63429	0.000398094	226192_AT, 90674_AT, 1442_AT, 34512_AT, 209869_AT, 36716_AT, 1954_AT, 32983_AT, 205225_AT, 207989_AT	33	493	16787	10.3184	0.000454382	6.68359e-06
GOTERM_BP_ALL	GO:0044706~multi-multicellular organism process	8	24.2424	2.47742e-07	-6.606	6.606	0.000424891	207519_AT, 226192_AT, 90674_AT, 204748_AT, 34512_AT, 209869_AT, 32800_AT, 205225_AT	33	236	16787	17.244	0.000484961	7.0301e-06
GOTERM_BP_ALL	GO:0032811~negative regulation of epinephrine secretion	4	12.1212	3.50077e-07	-6.45584	6.45584	0.000600402	90674_AT, 34512_AT, 209869_AT, 89844_AT	33	8	16787	254.348	0.000685216	9.79211e-06
GOTERM_BP_ALL	GO:0071396~cellular response to lipid	10	30.303	4.62163e-07	-6.3352	6.3352	0.000792635	209193_AT, 81847_AT, 76985_AT, 207519_AT, 226192_AT, 1418_AT, 1442_AT, 32800_AT, 229093_AT, 205225_AT	33	535	16787	9.50835	0.000904507	1.27452e-05
GOTERM_BP_ALL	GO:0001934~positive regulation of protein phosphorylation	12	36.3636	4.98736e-07	-6.30213	6.30213	0.000855358	209193_AT, 226192_AT, 90674_AT, 1442_AT, 34512_AT, 209869_AT, 36716_AT, 1954_AT, 207792_AT, 32983_AT, 205225_AT, 207989_AT	33	909	16787	6.71547	0.000976048	1.35628e-05
GOTERM_BP_ALL	GO:0014060~regulation of epinephrine secretion	4	12.1212	5.24435e-07	-6.28031	6.28031	0.000899434	90674_AT, 34512_AT, 209869_AT, 89844_AT	33	9	16787	226.088	0.00102632	1.40663e-05
GOTERM_BP_ALL	GO:0048242~epinephrine secretion	4	12.1212	5.24435e-07	-6.28031	6.28031	0.000899434	90674_AT, 34512_AT, 209869_AT, 89844_AT	33	9	16787	226.088	0.00102632	1.40663e-05
GOTERM_BP_ALL	GO:0071407~cellular response to organic cyclic compound	10	30.303	5.56633e-07	-6.25443	6.25443	0.000954655	209193_AT, 81847_AT, 76985_AT, 207519_AT, 226192_AT, 1442_AT, 204748_AT, 32800_AT, 205225_AT, 207989_AT	33	547	16787	9.29976	0.00108929	1.47281e-05
GOTERM_BP_ALL	GO:1902533~positive regulation of intracellular signal transduction	12	36.3636	6.06308e-07	-6.21731	6.21731	0.00103985	226192_AT, 90674_AT, 1442_AT, 204748_AT, 34512_AT, 209869_AT, 36716_AT, 1954_AT, 39979_AT, 32983_AT, 205225_AT, 207989_AT	33	927	16787	6.58507	0.00118645	1.58286e-05
GOTERM_BP_ALL	GO:0019220~regulation of phosphate metabolic process	15	45.4545	6.17494e-07	-6.20937	6.20937	0.00105903	226192_AT, 90674_AT, 1418_AT, 34512_AT, 209869_AT, 229093_AT, 32983_AT, 207989_AT, 209193_AT, 1442_AT, 36716_AT, 1954_AT, 207792_AT, 205225_AT, 221347_AT	33	1646	16787	4.63576	0.00120832	1.59085e-05
GOTERM_BP_ALL	GO:0051174~regulation of phosphorus metabolic process	15	45.4545	6.22108e-07	-6.20613	6.20613	0.00106695	226192_AT, 90674_AT, 1418_AT, 34512_AT, 209869_AT, 229093_AT, 32983_AT, 207989_AT, 209193_AT, 1442_AT, 36716_AT, 1954_AT, 207792_AT, 205225_AT, 221347_AT	33	1647	16787	4.63294	0.00121735	1.58192e-05
GOTERM_BP_ALL	GO:1902578~single-organism localization	21	63.6364	6.64518e-07	-6.17749	6.17749	0.00113968	226192_AT, 207519_AT, 90674_AT, 1418_AT, 53796_AT, 209301_AT, 34512_AT, 214596_AT, 209869_AT, 32800_AT, 36305_AT, 229093_AT, 217621_AT, 207989_AT, 204748_AT, 36716_AT, 207792_AT, 205225_AT, 221347_AT, 11727798_AT, 89844_AT	33	3620	16787	2.951	0.00130028	1.6681e-05
GOTERM_BP_ALL	GO:0045742~positive regulation of epidermal growth factor receptor signaling pathway	5	15.1515	6.8706e-07	-6.16301	6.16301	0.00117834	90674_AT, 1442_AT, 34512_AT, 209869_AT, 205225_AT	33	37	16787	68.7428	0.00134436	1.70285e-05
GOTERM_BP_ALL	GO:0048241~epinephrine transport	4	12.1212	7.48223e-07	-6.12597	6.12597	0.00128324	90674_AT, 34512_AT, 209869_AT, 89844_AT	33	10	16787	203.479	0.00146395	1.83126e-05
GOTERM_BP_ALL	GO:0010700~negative regulation of norepinephrine secretion	4	12.1212	7.48223e-07	-6.12597	6.12597	0.00128324	90674_AT, 34512_AT, 209869_AT, 89844_AT	33	10	16787	203.479	0.00146395	1.83126e-05
GOTERM_BP_ALL	GO:1901186~positive regulation of ERBB signaling pathway	5	15.1515	7.66866e-07	-6.11528	6.11528	0.00131521	90674_AT, 1442_AT, 34512_AT, 209869_AT, 205225_AT	33	38	16787	66.9338	0.0015004	1.85372e-05
GOTERM_BP_ALL	GO:0042327~positive regulation of phosphorylation	12	36.3636	7.8155e-07	-6.10704	6.10704	0.0013404	209193_AT, 226192_AT, 90674_AT, 1442_AT, 34512_AT, 209869_AT, 36716_AT, 1954_AT, 207792_AT, 32983_AT, 205225_AT, 207989_AT	33	951	16787	6.41889	0.00152911	1.86617e-05
GOTERM_BP_ALL	GO:0048545~response to steroid hormone	9	27.2727	9.2445e-07	-6.03412	6.03412	0.00158548	81847_AT, 76985_AT, 226192_AT, 1442_AT, 209301_AT, 204748_AT, 32800_AT, 205225_AT, 89844_AT	33	422	16787	10.849	0.00180844	2.18079e-05
GOTERM_BP_ALL	GO:0007270~neuron-neuron synaptic transmission	6	18.1818	1.46041e-06	-5.83552	5.83552	0.00250466	207519_AT, 209301_AT, 204748_AT, 36716_AT, 36305_AT, 217621_AT	33	104	16787	29.3479	0.0028554	3.40409e-05
GOTERM_BP_ALL	GO:0044765~single-organism transport	20	60.6061	1.59194e-06	-5.79807	5.79807	0.00273025	207519_AT, 90674_AT, 1418_AT, 53796_AT, 209301_AT, 34512_AT, 214596_AT, 209869_AT, 32800_AT, 36305_AT, 229093_AT, 217621_AT, 207989_AT, 204748_AT, 36716_AT, 207792_AT, 205225_AT, 221347_AT, 11727798_AT, 89844_AT	33	3425	16787	2.97049	0.00311218	3.66703e-05
GOTERM_BP_ALL	GO:0007271~synaptic transmission, cholinergic	5	15.1515	1.67732e-06	-5.77538	5.77538	0.00287666	221357_AT, 214596_AT, 48879_AT, 11727798_AT, 221347_AT	33	46	16787	55.2931	0.00327881	3.81876e-05
GOTERM_BP_ALL	GO:0007565~female pregnancy	7	21.2121	2.14341e-06	-5.66889	5.66889	0.00367601	226192_AT, 90674_AT, 204748_AT, 34512_AT, 209869_AT, 32800_AT, 205225_AT	33	205	16787	17.3701	0.00418801	4.82379e-05
GOTERM_BP_ALL	GO:0048243~norepinephrine secretion	4	12.1212	2.81868e-06	-5.54995	5.54995	0.0048341	90674_AT, 34512_AT, 209869_AT, 89844_AT	33	15	16787	135.653	0.00550379	6.27138e-05
GOTERM_BP_ALL	GO:0010604~positive regulation of macromolecule metabolic process	18	54.5455	3.60485e-06	-5.44311	5.44311	0.00618236	76985_AT, 207519_AT, 226192_AT, 90674_AT, 34512_AT, 209869_AT, 32800_AT, 40145_AT, 32983_AT, 207989_AT, 209193_AT, 81847_AT, 1442_AT, 38920_AT, 36716_AT, 1954_AT, 207792_AT, 205225_AT	33	2869	16787	3.19155	0.00703346	7.93038e-05
GOTERM_BP_ALL	GO:0043408~regulation of MAPK cascade	10	30.303	3.80798e-06	-5.41931	5.41931	0.00653071	226192_AT, 90674_AT, 1442_AT, 34512_AT, 209869_AT, 36716_AT, 1954_AT, 32983_AT, 205225_AT, 207989_AT	33	690	16787	7.37242	0.00742831	8.28414e-05
GOTERM_BP_ALL	GO:0009719~response to endogenous stimulus	14	42.4242	3.87683e-06	-5.41152	5.41152	0.00664878	76985_AT, 226192_AT, 207519_AT, 209301_AT, 209869_AT, 32800_AT, 36305_AT, 207989_AT, 81847_AT, 1442_AT, 204748_AT, 36716_AT, 205225_AT, 89844_AT	33	1631	16787	4.3665	0.0075621	8.34124e-05
GOTERM_BP_ALL	GO:0071310~cellular response to organic substance	16	48.4848	4.13004e-06	-5.38405	5.38405	0.00708303	76985_AT, 226192_AT, 207519_AT, 1418_AT, 209301_AT, 209869_AT, 32800_AT, 229093_AT, 207989_AT, 209193_AT, 81847_AT, 1442_AT, 204748_AT, 1954_AT, 207792_AT, 205225_AT	33	2231	16787	3.64821	0.00805403	8.78943e-05
GOTERM_BP_ALL	GO:0033604~negative regulation of catecholamine secretion	4	12.1212	4.20163e-06	-5.37658	5.37658	0.00720581	90674_AT, 34512_AT, 209869_AT, 89844_AT	33	17	16787	119.693	0.00819306	8.84564e-05
GOTERM_BP_ALL	GO:0009725~response to hormone	11	33.3333	4.87705e-06	-5.31184	5.31184	0.00836411	81847_AT, 76985_AT, 226192_AT, 1442_AT, 209301_AT, 204748_AT, 209869_AT, 36716_AT, 32800_AT, 205225_AT, 89844_AT	33	918	16787	6.0955	0.00950384	0.000101583
GOTERM_BP_ALL	GO:0014061~regulation of norepinephrine secretion	4	12.1212	5.03543e-06	-5.29796	5.29796	0.00863571	90674_AT, 34512_AT, 209869_AT, 89844_AT	33	18	16787	113.044	0.00981095	0.000103778
GOTERM_BP_ALL	GO:0031401~positive regulation of protein modification process	12	36.3636	5.55044e-06	-5.25567	5.25567	0.00951891	209193_AT, 226192_AT, 90674_AT, 1442_AT, 34512_AT, 209869_AT, 36716_AT, 1954_AT, 207792_AT, 32983_AT, 205225_AT, 207989_AT	33	1162	16787	5.25332	0.0108089	0.0001132
GOTERM_BP_ALL	GO:0032270~positive regulation of cellular protein metabolic process	13	39.3939	6.54975e-06	-5.18378	5.18378	0.0112326	209193_AT, 226192_AT, 90674_AT, 1442_AT, 34512_AT, 209869_AT, 36716_AT, 1954_AT, 207792_AT, 32800_AT, 32983_AT, 205225_AT, 207989_AT	33	1436	16787	4.6052	0.0127426	0.000132202
GOTERM_BP_ALL	GO:0050794~regulation of cellular process	32	96.9697	6.58204e-06	-5.18164	5.18164	0.011288	76985_AT, 226192_AT, 221357_AT, 53796_AT, 209301_AT, 214596_AT, 32800_AT, 40145_AT, 39979_AT, 32983_AT, 48879_AT, 207989_AT, 209193_AT, 81847_AT, 38920_AT, 1442_AT, 204748_AT, 36716_AT, 205225_AT, 11727798_AT, 89844_AT, 207519_AT, 90674_AT, 1418_AT, 34512_AT, 209869_AT, 36305_AT, 229093_AT, 1954_AT, 207792_AT, 210960_AT, 221347_AT	33	10534	16787	1.54531	0.012805	0.000131498
GOTERM_BP_ALL	GO:0071705~nitrogen compound transport	10	30.303	6.80524e-06	-5.16716	5.16716	0.0116708	207519_AT, 90674_AT, 1418_AT, 209301_AT, 34512_AT, 209869_AT, 36305_AT, 217621_AT, 221347_AT, 89844_AT	33	741	16787	6.86501	0.0132363	0.000134584
GOTERM_BP_ALL	GO:0065007~biological regulation	33	100	6.83845e-06	-5.16504	5.16504	0.0117277	76985_AT, 226192_AT, 221357_AT, 53796_AT, 209301_AT, 214596_AT, 32800_AT, 40145_AT, 39979_AT, 217621_AT, 32983_AT, 48879_AT, 207989_AT, 209193_AT, 81847_AT, 38920_AT, 1442_AT, 204748_AT, 36716_AT, 205225_AT, 11727798_AT, 89844_AT, 207519_AT, 90674_AT, 1418_AT, 34512_AT, 209869_AT, 36305_AT, 229093_AT, 1954_AT, 207792_AT, 210960_AT, 221347_AT	33	11581	16787	1.44953	0.0133005	0.000133888
GOTERM_BP_ALL	GO:0051953~negative regulation of amine transport	4	12.1212	7.01658e-06	-5.15387	5.15387	0.0120332	90674_AT, 34512_AT, 209869_AT, 89844_AT	33	20	16787	101.739	0.0136446	0.000136016
GOTERM_BP_ALL	GO:0006809~nitric oxide biosynthetic process	5	15.1515	8.12848e-06	-5.08999	5.08999	0.0139399	1418_AT, 204748_AT, 229093_AT, 205225_AT, 207989_AT	33	68	16787	37.4042	0.0157896	0.000156023
GOTERM_BP_ALL	GO:0010648~negative regulation of cell communication	12	36.3636	9.07053e-06	-5.04237	5.04237	0.0155554	207519_AT, 226192_AT, 90674_AT, 1442_AT, 204748_AT, 34512_AT, 209869_AT, 36716_AT, 229093_AT, 205225_AT, 207989_AT, 89844_AT	33	1223	16787	4.9913	0.0176034	0.000172414
GOTERM_BP_ALL	GO:0010646~regulation of cell communication	18	54.5455	9.30567e-06	-5.03125	5.03125	0.0159586	226192_AT, 207519_AT, 90674_AT, 1418_AT, 209301_AT, 34512_AT, 209869_AT, 229093_AT, 39979_AT, 32983_AT, 207989_AT, 1442_AT, 38920_AT, 204748_AT, 36716_AT, 1954_AT, 205225_AT, 89844_AT	33	3069	16787	2.98356	0.0180556	0.000175183
GOTERM_BP_ALL	GO:0023057~negative regulation of signaling	12	36.3636	9.35803e-06	-5.02882	5.02882	0.0160484	207519_AT, 226192_AT, 90674_AT, 1442_AT, 204748_AT, 34512_AT, 209869_AT, 36716_AT, 229093_AT, 205225_AT, 207989_AT, 89844_AT	33	1227	16787	4.97503	0.0181563	0.000174491
GOTERM_BP_ALL	GO:0006810~transport	22	66.6667	9.61555e-06	-5.01703	5.01703	0.01649	226192_AT, 207519_AT, 90674_AT, 1418_AT, 53796_AT, 209301_AT, 34512_AT, 214596_AT, 209869_AT, 32800_AT, 36305_AT, 39979_AT, 229093_AT, 217621_AT, 207989_AT, 204748_AT, 36716_AT, 207792_AT, 205225_AT, 221347_AT, 11727798_AT, 89844_AT	33	4681	16787	2.3908	0.0186512	0.000177601
GOTERM_BP_ALL	GO:0046209~nitric oxide metabolic process	5	15.1515	1.02138e-05	-4.99081	4.99081	0.0175158	1418_AT, 204748_AT, 229093_AT, 205225_AT, 207989_AT	33	72	16787	35.3262	0.0198001	0.000186886
GOTERM_BP_ALL	GO:0023051~regulation of signaling	18	54.5455	1.16533e-05	-4.93355	4.93355	0.0199843	226192_AT, 207519_AT, 90674_AT, 1418_AT, 209301_AT, 34512_AT, 209869_AT, 229093_AT, 39979_AT, 32983_AT, 207989_AT, 1442_AT, 38920_AT, 204748_AT, 36716_AT, 1954_AT, 205225_AT, 89844_AT	33	3119	16787	2.93573	0.022559	0.00021125
GOTERM_BP_ALL	GO:0051247~positive regulation of protein metabolic process	13	39.3939	1.20813e-05	-4.91789	4.91789	0.0207182	209193_AT, 226192_AT, 90674_AT, 1442_AT, 34512_AT, 209869_AT, 36716_AT, 1954_AT, 207792_AT, 32800_AT, 32983_AT, 205225_AT, 207989_AT	33	1524	16787	4.33928	0.0233778	0.000216998
GOTERM_BP_ALL	GO:2001057~reactive nitrogen species metabolic process	5	15.1515	1.26695e-05	-4.89724	4.89724	0.0217267	1418_AT, 204748_AT, 229093_AT, 205225_AT, 207989_AT	33	76	16787	33.4669	0.0245019	0.000225493
GOTERM_BP_ALL	GO:0051234~establishment of localization	22	66.6667	1.5168e-05	-4.81907	4.81907	0.0260108	226192_AT, 207519_AT, 90674_AT, 1418_AT, 53796_AT, 209301_AT, 34512_AT, 214596_AT, 209869_AT, 32800_AT, 36305_AT, 39979_AT, 229093_AT, 217621_AT, 207989_AT, 204748_AT, 36716_AT, 207792_AT, 205225_AT, 221347_AT, 11727798_AT, 89844_AT	33	4808	16787	2.32765	0.0292624	0.000267524
GOTERM_BP_ALL	GO:0010647~positive regulation of cell communication	13	39.3939	1.71226e-05	-4.76643	4.76643	0.0293623	226192_AT, 90674_AT, 209301_AT, 1442_AT, 34512_AT, 204748_AT, 209869_AT, 36716_AT, 1954_AT, 39979_AT, 32983_AT, 205225_AT, 207989_AT	33	1577	16787	4.19344	0.0329706	0.000299298
GOTERM_BP_ALL	GO:0050877~neurological system process	12	36.3636	1.75529e-05	-4.75565	4.75565	0.0301	207519_AT, 1442_AT, 204748_AT, 34512_AT, 209869_AT, 36716_AT, 207792_AT, 36305_AT, 11727798_AT, 221347_AT, 207989_AT, 89844_AT	33	1311	16787	4.65627	0.033785	0.000304103
GOTERM_BP_ALL	GO:0023056~positive regulation of signaling	13	39.3939	1.77964e-05	-4.74967	4.74967	0.0305174	226192_AT, 90674_AT, 209301_AT, 1442_AT, 34512_AT, 204748_AT, 209869_AT, 36716_AT, 1954_AT, 39979_AT, 32983_AT, 205225_AT, 207989_AT	33	1583	16787	4.17755	0.0342455	0.000305616
GOTERM_BP_ALL	GO:0001963~synaptic transmission, dopaminergic	4	12.1212	1.78405e-05	-4.74859	4.74859	0.0305931	207519_AT, 204748_AT, 36305_AT, 217621_AT	33	27	16787	75.3625	0.034329	0.000303711
GOTERM_BP_ALL	GO:0006367~transcription initiation from RNA polymerase II promoter	6	18.1818	1.81302e-05	-4.7416	4.7416	0.0310898	81847_AT, 76985_AT, 226192_AT, 1442_AT, 32800_AT, 205225_AT	33	174	16787	17.5413	0.0348765	0.000305981
GOTERM_BP_ALL	GO:0001932~regulation of protein phosphorylation	12	36.3636	1.88577e-05	-4.72451	4.72451	0.0323371	209193_AT, 226192_AT, 90674_AT, 1442_AT, 34512_AT, 209869_AT, 36716_AT, 1954_AT, 207792_AT, 32983_AT, 205225_AT, 207989_AT	33	1321	16787	4.62102	0.0362503	0.000315537
GOTERM_BP_ALL	GO:0032879~regulation of localization	16	48.4848	1.92542e-05	-4.71547	4.71547	0.033017	226192_AT, 90674_AT, 1418_AT, 209301_AT, 53796_AT, 34512_AT, 209869_AT, 229093_AT, 39979_AT, 207989_AT, 204748_AT, 1954_AT, 207792_AT, 205225_AT, 11727798_AT, 89844_AT	33	2524	16787	3.2247	0.0369984	0.000319442
GOTERM_BP_ALL	GO:0042058~regulation of epidermal growth factor receptor signaling pathway	5	15.1515	2.06922e-05	-4.68419	4.68419	0.0354825	90674_AT, 1442_AT, 34512_AT, 209869_AT, 205225_AT	33	86	16787	29.5754	0.039706	0.000340411
GOTERM_BP_ALL	GO:0000165~MAPK cascade	10	30.303	2.08809e-05	-4.68025	4.68025	0.035806	226192_AT, 90674_AT, 1442_AT, 34512_AT, 209869_AT, 36716_AT, 1954_AT, 32983_AT, 205225_AT, 207989_AT	33	852	16787	5.97062	0.0400608	0.000340653
GOTERM_BP_ALL	GO:0019725~cellular homeostasis	10	30.303	2.08809e-05	-4.68025	4.68025	0.035806	1418_AT, 53796_AT, 209301_AT, 209869_AT, 36716_AT, 210960_AT, 229093_AT, 32983_AT, 205225_AT, 207989_AT	33	852	16787	5.97062	0.0400608	0.000340653
GOTERM_BP_ALL	GO:0001994~norepinephrine-epinephrine vasoconstriction involved in regulation of systemic arterial blood pressure	3	9.09091	2.10721e-05	-4.67629	4.67629	0.0361337	36716_AT, 210960_AT, 32983_AT	33	4	16787	381.523	0.0404199	0.00034093
GOTERM_BP_ALL	GO:0071883~activation of MAPK activity by adrenergic receptor signaling pathway	3	9.09091	2.10721e-05	-4.67629	4.67629	0.0361337	90674_AT, 34512_AT, 209869_AT	33	4	16787	381.523	0.0404199	0.00034093
GOTERM_BP_ALL	GO:0035625~epidermal growth factor-activated receptor transactivation by G-protein coupled receptor signaling pathway	3	9.09091	2.10721e-05	-4.67629	4.67629	0.0361337	90674_AT, 34512_AT, 209869_AT	33	4	16787	381.523	0.0404199	0.00034093
GOTERM_BP_ALL	GO:0050789~regulation of biological process	32	96.9697	2.16356e-05	-4.66483	4.66483	0.0370999	76985_AT, 226192_AT, 221357_AT, 53796_AT, 209301_AT, 214596_AT, 32800_AT, 40145_AT, 39979_AT, 32983_AT, 48879_AT, 207989_AT, 209193_AT, 81847_AT, 38920_AT, 1442_AT, 204748_AT, 36716_AT, 205225_AT, 11727798_AT, 89844_AT, 207519_AT, 90674_AT, 1418_AT, 34512_AT, 209869_AT, 36305_AT, 229093_AT, 1954_AT, 207792_AT, 210960_AT, 221347_AT	33	10969	16787	1.48403	0.0414782	0.000347177
GOTERM_BP_ALL	GO:0043401~steroid hormone mediated signaling pathway	6	18.1818	2.19252e-05	-4.65906	4.65906	0.0375965	81847_AT, 76985_AT, 226192_AT, 1442_AT, 32800_AT, 205225_AT	33	181	16787	16.8629	0.0420217	0.000348964
GOTERM_BP_ALL	GO:0003073~regulation of systemic arterial blood pressure	5	15.1515	2.26617e-05	-4.64471	4.64471	0.0388591	226192_AT, 36716_AT, 210960_AT, 229093_AT, 32983_AT	33	88	16787	28.9032	0.0434021	0.000357776
GOTERM_BP_ALL	GO:1903409~reactive oxygen species biosynthetic process	5	15.1515	2.26617e-05	-4.64471	4.64471	0.0388591	1418_AT, 204748_AT, 229093_AT, 205225_AT, 207989_AT	33	88	16787	28.9032	0.0434021	0.000357776
GOTERM_BP_ALL	GO:1901184~regulation of ERBB signaling pathway	5	15.1515	2.36965e-05	-4.62532	4.62532	0.0406331	90674_AT, 1442_AT, 34512_AT, 209869_AT, 205225_AT	33	89	16787	28.5785	0.0453383	0.000371117
GOTERM_BP_ALL	GO:0051051~negative regulation of transport	8	24.2424	2.5655e-05	-4.59083	4.59083	0.0439907	90674_AT, 204748_AT, 34512_AT, 209869_AT, 229093_AT, 205225_AT, 207989_AT, 89844_AT	33	476	16787	8.54953	0.0489922	0.000398595
GOTERM_BP_ALL	GO:0008285~negative regulation of cell proliferation	9	27.2727	2.89417e-05	-4.53848	4.53848	0.0496252	207519_AT, 226192_AT, 1442_AT, 204748_AT, 36716_AT, 32800_AT, 229093_AT, 205225_AT, 207989_AT	33	674	16787	6.79269	0.055093	0.000446111
GOTERM_BP_ALL	GO:0023014~signal transduction by protein phosphorylation	10	30.303	2.89915e-05	-4.53773	4.53773	0.0497104	226192_AT, 90674_AT, 1442_AT, 34512_AT, 209869_AT, 36716_AT, 1954_AT, 32983_AT, 205225_AT, 207989_AT	33	888	16787	5.72857	0.055185	0.000443387

## Sheet: Sheet1
						-LOG(PValue)
GOTERM_BP_ALL	regulation of smooth muscle contraction	11	33.3333	1.11385e-17	-16.9532	16.9532	1.91033e-14	90674_AT, 214596_AT, 204748_AT, 34512_AT, 209869_AT, 36716_AT, 210960_AT, 32983_AT, 48879_AT, 11727798_AT, 89844_AT	33	61	16787	91.7322	2.18093e-14	5.45232e-15
GOTERM_BP_ALL	regulation of muscle system process	12	36.3636	6.37136e-14	-13.1958	13.1958	1.0929e-10	90674_AT, 214596_AT, 204748_AT, 34512_AT, 209869_AT, 36716_AT, 210960_AT, 229093_AT, 32983_AT, 48879_AT, 11727798_AT, 89844_AT	33	203	16787	30.0708	1.24777e-10	7.79854e-12
GOTERM_BP_ALL	monoamine transport	8	24.2424	6.75837e-11	-10.1702	10.1702	1.1591e-07	207519_AT, 90674_AT, 34512_AT, 209869_AT, 36305_AT, 217621_AT, 221347_AT, 89844_AT	33	73	16787	55.7476	1.32329e-07	4.41096e-09
GOTERM_BP_ALL	response to stimulus	33	100	3.10462e-10	-9.50799	9.50799	5.32461e-07	76985_AT, 226192_AT, 221357_AT, 53796_AT, 209301_AT, 214596_AT, 32800_AT, 40145_AT, 39979_AT, 217621_AT, 32983_AT, 48879_AT, 207989_AT, 209193_AT, 81847_AT, 38920_AT, 1442_AT, 204748_AT, 36716_AT, 205225_AT, 11727798_AT, 89844_AT, 207519_AT, 90674_AT, 1418_AT, 34512_AT, 209869_AT, 36305_AT, 229093_AT, 1954_AT, 207792_AT, 210960_AT, 221347_AT	33	8477	16787	1.9803	6.07884e-07	1.73681e-08
GOTERM_BP_ALL	catecholamine transport	7	21.2121	1.50602e-09	-8.82217	8.82217	2.58291e-06	90674_AT, 34512_AT, 209869_AT, 36305_AT, 217621_AT, 221347_AT, 89844_AT	33	61	16787	58.3751	2.94878e-06	6.55285e-08
GOTERM_BP_ALL	cell proliferation	18	54.5455	7.94763e-09	-8.09976	8.09976	1.36307e-05	226192_AT, 207519_AT, 221357_AT, 214596_AT, 209869_AT, 32800_AT, 229093_AT, 32983_AT, 207989_AT, 209193_AT, 1442_AT, 204748_AT, 36716_AT, 1954_AT, 210960_AT, 205225_AT, 221347_AT, 11727798_AT	33	1897	16787	4.82686	1.55613e-05	3.24197e-07
GOTERM_BP_ALL	response to acetylcholine	5	15.1515	3.26509e-08	-7.4861	7.4861	5.59982e-05	221357_AT, 214596_AT, 48879_AT, 11727798_AT, 221347_AT	33	18	16787	141.305	6.39284e-05	1.12159e-06
GOTERM_BP_ALL	regulation of cell proliferation	16	48.4848	4.74371e-08	-7.32388	7.32388	8.13575e-05	226192_AT, 207519_AT, 1418_AT, 209869_AT, 32800_AT, 229093_AT, 207989_AT, 1442_AT, 38920_AT, 204748_AT, 36716_AT, 1954_AT, 210960_AT, 205225_AT, 11727798_AT, 89844_AT	33	1585	16787	5.13511	9.28776e-05	1.57427e-06
GOTERM_BP_ALL	response to ammonium ion	5	15.1515	9.38561e-08	-7.02754	7.02754	0.000160969	221357_AT, 214596_AT, 48879_AT, 11727798_AT, 221347_AT	33	23	16787	110.586	0.000183753	2.87141e-06
GOTERM_BP_ALL	positive regulation of MAPK cascade	10	30.303	2.32117e-07	-6.63429	6.63429	0.000398094	226192_AT, 90674_AT, 1442_AT, 34512_AT, 209869_AT, 36716_AT, 1954_AT, 32983_AT, 205225_AT, 207989_AT	33	493	16787	10.3184	0.000454382	6.68359e-06
GOTERM_BP_ALL	positive regulation of ERBB signaling pathway	5	15.1515	7.66866e-07	-6.11528	6.11528	0.00131521	90674_AT, 1442_AT, 34512_AT, 209869_AT, 205225_AT	33	38	16787	66.9338	0.0015004	1.85372e-05
GOTERM_BP_ALL	response to steroid hormone	9	27.2727	9.2445e-07	-6.03412	6.03412	0.00158548	81847_AT, 76985_AT, 226192_AT, 1442_AT, 209301_AT, 204748_AT, 32800_AT, 205225_AT, 89844_AT	33	422	16787	10.849	0.00180844	2.18079e-05
GOTERM_BP_ALL	regulation of MAPK cascade	10	30.303	3.80798e-06	-5.41931	5.41931	0.00653071	226192_AT, 90674_AT, 1442_AT, 34512_AT, 209869_AT, 36716_AT, 1954_AT, 32983_AT, 205225_AT, 207989_AT	33	690	16787	7.37242	0.00742831	8.28414e-05
GOTERM_BP_ALL	response to hormone	11	33.3333	4.87705e-06	-5.31184	5.31184	0.00836411	81847_AT, 76985_AT, 226192_AT, 1442_AT, 209301_AT, 204748_AT, 209869_AT, 36716_AT, 32800_AT, 205225_AT, 89844_AT	33	918	16787	6.0955	0.00950384	0.000101583
GOTERM_BP_ALL	nitric oxide biosynthetic process	5	15.1515	8.12848e-06	-5.08999	5.08999	0.0139399	1418_AT, 204748_AT, 229093_AT, 205225_AT, 207989_AT	33	68	16787	37.4042	0.0157896	0.000156023
GOTERM_BP_ALL	transcription initiation from RNA polymerase II promoter	6	18.1818	1.81302e-05	-4.7416	4.7416	0.0310898	81847_AT, 76985_AT, 226192_AT, 1442_AT, 32800_AT, 205225_AT	33	174	16787	17.5413	0.0348765	0.000305981
GOTERM_BP_ALL	regulation of epidermal growth factor receptor signaling pathway	5	15.1515	2.06922e-05	-4.68419	4.68419	0.0354825	90674_AT, 1442_AT, 34512_AT, 209869_AT, 205225_AT	33	86	16787	29.5754	0.039706	0.000340411
GOTERM_BP_ALL	MAPK cascade	10	30.303	2.08809e-05	-4.68025	4.68025	0.035806	226192_AT, 90674_AT, 1442_AT, 34512_AT, 209869_AT, 36716_AT, 1954_AT, 32983_AT, 205225_AT, 207989_AT	33	852	16787	5.97062	0.0400608	0.000340653
GOTERM_BP_ALL	steroid hormone mediated signaling pathway	6	18.1818	2.19252e-05	-4.65906	4.65906	0.0375965	81847_AT, 76985_AT, 226192_AT, 1442_AT, 32800_AT, 205225_AT	33	181	16787	16.8629	0.0420217	0.000348964
GOTERM_BP_ALL	regulation of ERBB signaling pathway	5	15.1515	2.36965e-05	-4.62532	4.62532	0.0406331	90674_AT, 1442_AT, 34512_AT, 209869_AT, 205225_AT	33	89	16787	28.5785	0.0453383	0.000371117
